# Supplementary material for: StSAUR31 functions as a negative regulator of enzymatic browning in potato (Solanum tuberosum L.)
Source: Hortic Res. 2026 Apr 10;13(7):uhag115. doi: 10.1093/hr/uhag115 (PMC13326752; doi:10.1093/hr/uhag115)
Supplement: Web_Material_uhag115 [file web_material_uhag115.zip]

Archive with 2 entries (2 files):
- Supplementary Figure.docx
- Supplementary Table-qq.xlsx
