# Supplementary material for: StSAUR31 functions as a negative regulator of enzymatic browning in potato (Solanum tuberosum L.)
Source: Hortic Res. 2026 Apr 10;13(7):uhag115. doi: 10.1093/hr/uhag115 (PMC13326752; doi:10.1093/hr/uhag115)
Supplement: Web_Material_uhag115 [file web_material_uhag115.zip › Supplementary Table-qq.xlsx]

## Sheet: Table S1
Table S1. Fold changes of other SAUR genes in potato tubers of ‘K4’ and ‘K13’ after cutting
Gene ID	Annotation	Fold Change (‘K4’-3 d vs ‘K4’-0 d)	Fold Change (‘K13’-3 d vs ‘K13’-0 d)
PGSC0003DMG400004786	StSAUR36	-4.66	-6.25
PGSC0003DMG400001644	StSAUR44	-6	-3.89
PGSC0003DMG400022233	StSAUR71-1	1.31	No change
PGSC0003DMG400035783	StSAUR71-2	-2.03	No change

## Sheet: Table S2
Table S2. Onset time of browning in fresh-cut potato slices at different pre-cutting IAA treatment conditions
IAA concentrations (mg/l)	Holding time after IAA soaking treatment (h)
	0	12	24	48	72
0 (Control)	6	6	6	7	6
1	6	6	6	7	6
5	6	20	24	72	20
25	6	9	9	10	8
100	6	8	9	9	8

## Sheet: Table S3
Table S3. TMT-labeled proteomics data of WT and stsaur31 potato tuber
Protein accession	Protein description	Gene name	Coverage [%]	Peptides	PSM	Unique Peptides	WT-1	WT-2	WT-3	ko-1	ko-2	ko-3	M/W Ratio	M/W P value
P19595	UTP--glucose-1-phosphate uridylyltransferase OS=Solanum tuberosum OX=4113 PE=1 SV=3	--	60	23	168	23	0.967	0.957	0.957	1.036	1.041	1.033	1.079	5.00775e-05
Q76MX2	Bifunctional L-3-cyanoalanine synthase/cysteine synthase 1, mitochondrial OS=Solanum tuberosum OX=4113 GN=PCAS-1 PE=1 SV=1	PCAS-1	21	7	14	7	1.205	1.238	1.206	0.81	0.82	0.779	0.66	2.01067e-05
Q9AWA5	Alpha-glucan water dikinase, chloroplastic OS=Solanum tuberosum OX=4113 GN=R1 PE=1 SV=2	R1	26	29	74	7	1.029	1.002	0.998	0.964	1.017	0.978	0.977	0.275341
P58514	Serine protease inhibitor 1 OS=Solanum tuberosum OX=4113 PE=1 SV=2	--	31	5	157	1	0.928	0.969	0.939	1.061	1.043	1.054	1.114	0.00146785
P23509	Glucose-1-phosphate adenylyltransferase small subunit, chloroplastic/amyloplastic OS=Solanum tuberosum OX=4113 PE=1 SV=2	--	45	18	68	18	1.06	1.052	1.083	0.929	0.953	0.958	0.889	0.000792445
Q9FS87	Isovaleryl-CoA dehydrogenase, mitochondrial OS=Solanum tuberosum OX=4113 GN=IVD PE=1 SV=2	IVD	18	6	11	6	0.905	1.024	1.047	0.951	0.927	1.012	0.971	0.620938
Q8RU27	Probable UDP-arabinopyranose mutase 2 OS=Solanum tuberosum OX=4113 GN=UPTG2 PE=1 SV=1	UPTG2	42	13	57	3	1.035	1.012	0.991	0.992	0.99	0.982	0.976	0.130652
P29757	Cytochrome b OS=Solanum tuberosum OX=4113 GN=MT-CYB PE=1 SV=4	MT-CYB	6	2	2	2	0.934	1.055	0.868	1.087	1.058	0.997	1.1	0.192263
O24371	Linoleate 13S-lipoxygenase 3-1, chloroplastic OS=Solanum tuberosum OX=4113 GN=LOX3.1 PE=1 SV=1	LOX3.1	1	1	1	1	0.831	0.964	0.795	1.148	1.195	1.043	1.307	0.0190072
M1B0P2	Coiled-coil domain-containing protein 16 OS=Solanum tuberosum OX=4113 GN=102593149 PE=4 SV=1	102593149	6	2	3	2	1.014	0.988	0.981	1.012	1.034	0.977	1.013	0.534
Q8H9B7	Lipid transfer protein OS=Solanum tuberosum OX=4113 GN=putative LTP PE=2 SV=1	putative	18	2	2	2	1.066	1.106	1.012	0.936	0.973	0.931	0.892	0.017699
M1CW45	Catechol oxidase OS=Solanum tuberosum OX=4113 GN=102577727 PE=3 SV=1	102577727	11	6	8	6	0.734	0.66	0.674	1.305	1.28	1.269	1.864	4.92232e-05
E1AXT4	Beta-fructofuranosidase OS=Solanum tuberosum OX=4113 GN=Pain-1 PE=2 SV=1	Pain-1	2	1	1	1	1.045	1.191	1.074	0.815	0.886	1.023	0.823	0.0630516
M1AJ83	Proteinase inhibitor OS=Solanum tuberosum OX=4113 PE=3 SV=1	--	12	2	12	2	1.203	1.208	1.219	0.793	0.829	0.812	0.671	7.52527e-06
J7EQ13	Proteinase inhibitor 2 OS=Solanum tuberosum OX=4113 GN=PIN-II PE=2 SV=1	PIN-II	61	7	158	2	1.119	1.136	1.167	0.848	0.884	0.892	0.767	0.000180003
M1AMZ1	Kunitz-type enzyme inhibitor S9C11 OS=Solanum tuberosum OX=4113 PE=3 SV=1	--	62	10	92	10	1.509	1.54	1.522	0.467	0.531	0.488	0.325	7.86622e-06
M1BBJ6	Cinnamyl alcohol dehydrogenase OS=Solanum tuberosum OX=4113 GN=102595669 PE=3 SV=1	102595669	7	3	3	3	0.959	0.968	0.975	1.032	1.007	1.045	1.063	0.00693687
M1CWV3	RNA-binding protein RZ-1 OS=Solanum tuberosum OX=4113 GN=102592243 PE=4 SV=1	102592243	9	2	6	1	0.992	1.151	1.062	0.978	0.937	0.911	0.882	0.0593789
M1ACD6	40S ribosomal protein S17 OS=Solanum tuberosum OX=4113 PE=3 SV=1	--	35	6	18	1	1.082	1.217	1.012	0.934	1.03	0.765	0.824	0.126502
M1BHF1	Protein disulfide-isomerase OS=Solanum tuberosum OX=4113 GN=102592089 PE=3 SV=1	102592089	46	19	77	18	1.021	0.998	0.999	0.998	0.995	0.988	0.988	0.199775
M1AW19	Polygalacturonase OS=Solanum tuberosum OX=4113 GN=102591521 PE=3 SV=1	102591521	3	1	2	1	1.186	1.135	1.321	0.827	0.827	0.771	0.666	0.00133702
M1CMX3	Methyltransf_11 domain-containing protein OS=Solanum tuberosum OX=4113 GN=102591578 PE=4 SV=1	102591578	2	1	1	1	1.027	0.974	0.751	1.142	1.005	1.084	1.174	0.179837
P92792	Mitochondrial import receptor subunit TOM20 OS=Solanum tuberosum OX=4113 GN=TOM20 PE=1 SV=1	TOM20	35	5	15	4	0.946	0.958	1.03	1.065	1.043	1.034	1.071	0.0685157
P59234	Protein yippee-like OS=Solanum tuberosum OX=4113 PE=2 SV=1	--	9	1	3	1	1.003	1.074	1.003	0.945	1.056	0.936	0.954	0.3408
P46300	40S ribosomal protein S4 OS=Solanum tuberosum OX=4113 GN=RPS4 PE=2 SV=1	RPS4	32	8	33	2	1.016	1.006	1.02	0.989	0.99	1.002	0.98	0.0260833
P93568	Soluble starch synthase 1, chloroplastic/amyloplastic OS=Solanum tuberosum OX=4113 PE=2 SV=1	--	3	2	2	2	1.1	1.028	1.14	0.94	0.867	0.956	0.845	0.0171791
P17641	Pathogenesis-related protein STH-21 OS=Solanum tuberosum OX=4113 GN=STH-21 PE=2 SV=1	STH-21	26	4	6	4	0.644	0.559	0.725	1.394	1.301	1.289	2.066	0.000763502
P62981	Ubiquitin-40S ribosomal protein S27a OS=Solanum tuberosum OX=4113 GN=UBI3 PE=2 SV=2	UBI3	40	6	37	3	1.107	0.971	1.025	0.987	0.94	0.993	0.941	0.2269
Q9MT28	Threonine synthase, chloroplastic OS=Solanum tuberosum OX=4113 PE=2 SV=1	--	21	9	16	4	0.908	0.946	0.895	1.038	1.1	1.084	1.172	0.00273465
P43349	Translationally-controlled tumor protein homolog OS=Solanum tuberosum OX=4113 GN=TCTP PE=2 SV=2	TCTP	43	6	17	6	0.949	0.966	0.947	1.027	1.046	1.057	1.094	0.00104455
P42055	Mitochondrial outer membrane protein porin of 34 kDa OS=Solanum tuberosum OX=4113 PE=1 SV=2	--	33	7	21	6	1.006	1.005	0.978	1.02	1.024	1.011	1.022	0.09335
P58515	Serine protease inhibitor 2 OS=Solanum tuberosum OX=4113 PE=1 SV=1	--	58	8	156	1	1.045	1.084	1.023	0.988	0.932	0.934	0.905	0.017607
Q93X17	Snakin-2 OS=Solanum tuberosum OX=4113 GN=SN2 PE=1 SV=1	SN2	17	2	4	2	0.851	0.867	0.87	1.131	1.118	1.134	1.307	5.05154e-06
P24743	Serine protease inhibitor 8 (Fragment) OS=Solanum tuberosum OX=4113 PE=1 SV=1	--	45	2	57	1	1.074	1	0.952	0.942	1.034	1.004	0.985	0.755583
P33191	Induced stolen tip protein TUB8 (Fragment) OS=Solanum tuberosum OX=4113 GN=TUB8 PE=2 SV=1	TUB8	5	1	5	1	1.025	0.959	0.994	0.996	1.041	0.989	1.016	0.55523
P30941	Serine protease inhibitor 7 OS=Solanum tuberosum OX=4113 PE=1 SV=2	--	53	8	147	3	0.972	0.974	1.009	0.972	1.012	1.064	1.031	0.350468
P49039	Sucrose synthase OS=Solanum tuberosum OX=4113 PE=3 SV=1	--	22	15	49	5	1.6	1.592	1.578	0.467	0.422	0.483	0.288	6.79427e-06
Q2VEC4	30S ribosomal protein S15, chloroplastic OS=Solanum tuberosum OX=4113 GN=rps15 PE=3 SV=1	rps15	10	1	1	1	0.922	1.011	0.948	0.975	1.18	0.964	1.083	0.346426
P42056	Mitochondrial outer membrane protein porin of 36 kDa OS=Solanum tuberosum OX=4113 PE=1 SV=2	--	22	5	10	4	0.906	1.02	1.02	1.034	1.04	0.985	1.038	0.417966
Q9M4G5	Phosphoglucomutase, chloroplastic OS=Solanum tuberosum OX=4113 GN=PGMP PE=2 SV=1	PGMP	27	14	50	14	1.033	0.997	1.019	0.993	0.98	0.974	0.967	0.0451135
Q2MY38	Patatin-13 OS=Solanum tuberosum OX=4113 PE=2 SV=1	--	24	10	97	1	1.023	1.084	1.071	0.945	0.982	0.92	0.896	0.0131285
O22508	Probable linoleate 9S-lipoxygenase 8 OS=Solanum tuberosum OX=4113 GN=LOX1.8 PE=2 SV=1	LOX1.8	59	47	757	2	0.855	0.844	0.862	1.144	1.172	1.153	1.355	5.50482e-06
Q9M4G4	Phosphoglucomutase, cytoplasmic OS=Solanum tuberosum OX=4113 GN=PGM1 PE=2 SV=1	PGM1	48	20	55	20	0.947	0.957	0.931	1.048	1.056	1.049	1.112	0.000221276
O22507	Probable linoleate 9S-lipoxygenase 7 OS=Solanum tuberosum OX=4113 GN=LOX1.7 PE=2 SV=1	LOX1.7	58	45	704	4	0.732	0.736	0.729	1.295	1.286	1.297	1.764	1.21386e-08
Q27RZ0	30S ribosomal protein S7, chloroplastic OS=Solanum tuberosum OX=4113 GN=rps7-A PE=3 SV=1	rps7-A	6	1	1	1	0.906	0.935	1.04	1.062	1.064	0.993	1.083	0.164951
Q00775	Granule-bound starch synthase 1, chloroplastic/amyloplastic OS=Solanum tuberosum OX=4113 GN=WAXY PE=1 SV=1	WAXY	43	19	87	19	1.05	1.082	1.056	0.936	0.958	0.935	0.887	0.000600092
Q43848	Transketolase, chloroplastic OS=Solanum tuberosum OX=4113 PE=2 SV=1	--	22	13	25	7	1.107	1.09	1.076	0.939	0.941	0.9	0.849	0.000607225
Q43845	Probable sucrose-phosphate synthase OS=Solanum tuberosum OX=4113 GN=SPS PE=2 SV=1	SPS	17	14	26	13	1.041	0.997	1.021	0.97	1.012	0.975	0.967	0.137029
P37829	Fructokinase OS=Solanum tuberosum OX=4113 PE=2 SV=1	--	49	11	64	3	1.054	1.044	1.046	0.994	0.973	0.91	0.915	0.0287559
Q2VEC3	Protein TIC 214 OS=Solanum tuberosum OX=4113 GN=TIC214 PE=3 SV=1	TIC214	3	5	7	5	0.906	0.91	0.998	1.072	1.091	1.046	1.14	0.0173942
Q7XAB8	Protein THYLAKOID FORMATION1, chloroplastic OS=Solanum tuberosum OX=4113 GN=THF1 PE=2 SV=1	THF1	10	2	2	2	1.092	1.114	1.012	0.871	0.998	0.938	0.872	0.0487551
Q43190	Probable linoleate 9S-lipoxygenase 4 OS=Solanum tuberosum OX=4113 GN=LOX1.4 PE=2 SV=1	LOX1.4	50	41	485	3	1.128	1.154	1.091	0.88	0.887	0.864	0.78	0.000162442
Q43846	Soluble starch synthase 3, chloroplastic/amyloplastic OS=Solanum tuberosum OX=4113 GN=SS3 PE=1 SV=1	SS3	16	15	27	15	1.097	1.126	1.129	0.931	0.882	0.943	0.822	0.000946629
Q43847	Granule-bound starch synthase 2, chloroplastic/amyloplastic OS=Solanum tuberosum OX=4113 GN=SS2 PE=1 SV=3	SS2	30	19	34	19	1.036	1.05	1.049	0.956	0.915	0.982	0.91	0.010838
Q27RY7	Protein Ycf2 OS=Solanum tuberosum OX=4113 GN=ycf2-A PE=3 SV=1	ycf2-A	1	1	1	1
P56335	Eukaryotic translation initiation factor 5A-3 OS=Solanum tuberosum OX=4113 GN=EIF5A3 PE=2 SV=1	EIF5A3	29	5	16	1	0.988	0.998	1.043	0.994	0.987	1	0.984	0.409229
P17979	Aspartic protease inhibitor 8 OS=Solanum tuberosum OX=4113 PE=2 SV=1	--	53	11	214	1	1.067	0.971	0.985	1.038	0.922	1.025	0.987	0.795928
P93563	Guanine nucleotide-binding protein subunit beta OS=Solanum tuberosum OX=4113 GN=GB1 PE=2 SV=1	GB1	7	2	2	2	1.011	0.936	0.922	1.017	1.023	1.084	1.089	0.0711648
P14673	Alcohol dehydrogenase 1 OS=Solanum tuberosum OX=4113 GN=ADH1 PE=1 SV=1	ADH1	26	10	37	1	1.733	1.318	1.471	0.581	0.496	0.536	0.357	0.00036267
P01079	Proteinase inhibitor PTI OS=Solanum tuberosum OX=4113 PE=1 SV=1	--	92	5	76	3	0.983	1.029	0.999	1.003	1.002	0.994	0.996	0.793977
Q9AVQ1	9-divinyl ether synthase OS=Solanum tuberosum OX=4113 GN=DES PE=1 SV=1	DES	33	12	41	1	1.267	1.295	1.279	0.747	0.804	0.729	0.594	6.47341e-05
P30172	Actin-100 (Fragment) OS=Solanum tuberosum OX=4113 GN=AC100 PE=3 SV=1	AC100	43	11	87	4	1.059	1.042	1.057	0.948	0.944	0.97	0.906	0.000566396
P30924	1,4-alpha-glucan-branching enzyme OS=Solanum tuberosum OX=4113 GN=SBE1 PE=2 SV=2	SBE1	29	24	125	1	0.99	1.009	0.977	0.998	1.027	1.005	1.018	0.230097
Q43644	NADH dehydrogenase [ubiquinone] iron-sulfur protein 1, mitochondrial OS=Solanum tuberosum OX=4113 PE=2 SV=1	--	30	15	39	15	1.006	0.984	1.012	0.967	0.969	0.999	0.978	0.170544
Q43189	Probable linoleate 9S-lipoxygenase 3 OS=Solanum tuberosum OX=4113 GN=LOX1.3 PE=2 SV=1	LOX1.3	55	44	667	4	0.865	0.82	0.832	1.181	1.176	1.161	1.399	3.68985e-05
P32811	Alpha-glucan phosphorylase, H isozyme OS=Solanum tuberosum OX=4113 PE=1 SV=1	--	44	24	101	24	1.028	1.027	1.03	0.988	0.986	0.968	0.954	0.00193201
P56333	Eukaryotic translation initiation factor 5A-1/2 OS=Solanum tuberosum OX=4113 GN=EIF5A1 PE=2 SV=1	EIF5A1	31	5	15	1	1.035	0.916	0.975	0.985	1.011	0.957	1.009	0.805381
Q38JH8	S-adenosylmethionine synthase 2 OS=Solanum tuberosum OX=4113 GN=METK2 PE=2 SV=1	METK2	16	5	8	3	1.074	1.012	1.024	0.921	0.978	1.028	0.941	0.169215
Q307Y9	S-adenosylmethionine synthase 1 OS=Solanum tuberosum OX=4113 GN=METK1 PE=2 SV=1	METK1	11	4	9	2	1.001	1.037	0.97	0.997	1.014	0.944	0.982	0.570507
Q9ST62	External alternative NAD(P)H-ubiquinone oxidoreductase B1, mitochondrial OS=Solanum tuberosum OX=4113 GN=NDB1 PE=1 SV=1	NDB1	12	6	7	5	0.99	0.948	0.849	0.972	1.026	1.131	1.123	0.143088
P32111	Probable glutathione S-transferase OS=Solanum tuberosum OX=4113 GN=PRP1 PE=2 SV=1	PRP1	12	2	4	2	0.862	0.883	0.863	1.146	1.112	1.107	1.29	4.50623e-05
P31425	Phenylalanine ammonia-lyase 1 OS=Solanum tuberosum OX=4113 GN=PAL-1 PE=3 SV=1	PAL-1	8	4	7	2	1.039	1.181	1.196	0.935	0.957	0.744	0.772	0.0458119
Q8H9D2	NAD(P)H:quinone oxidoreductase OS=Solanum tuberosum OX=4113 PE=2 SV=1	--	16	2	3	2	0.971	1.004	1.034	1.076	1.015	0.912	0.998	0.942185
Q2MY40	Patatin-11 OS=Solanum tuberosum OX=4113 PE=2 SV=1	--	14	5	230	1	1.103	1.112	1.109	0.905	0.898	0.911	0.816	1.86478e-06
P21342	Pyrophosphate--fructose 6-phosphate 1-phosphotransferase subunit alpha OS=Solanum tuberosum OX=4113 GN=PFP-ALPHA PE=1 SV=2	PFP-ALPHA	30	14	41	6	1.031	0.964	0.966	1.015	0.974	1.055	1.028	0.435888
Q41495	STS14 protein OS=Solanum tuberosum OX=4113 GN=STS14 PE=2 SV=1	STS14	5	1	1	1	0.933	0.975	0.981	0.968	1.115	1.025	1.076	0.178839
Q2VEE1	50S ribosomal protein L22, chloroplastic OS=Solanum tuberosum OX=4113 GN=rpl22 PE=3 SV=1	rpl22	6	1	1	1	0.951	1.008	1.007	0.99	1.022	1.027	1.025	0.33496
P80261	NADH dehydrogenase [ubiquinone] iron-sulfur protein 3 OS=Solanum tuberosum OX=4113 GN=NAD9 PE=1 SV=3	NAD9	25	4	14	4	0.979	0.939	1	1.052	1.043	1.048	1.077	0.0161309
Q43844	NADH dehydrogenase [ubiquinone] iron-sulfur protein 7, mitochondrial OS=Solanum tuberosum OX=4113 PE=2 SV=1	--	4	1	2	1	1.038	0.965	1.019	1.036	0.944	1.007	0.988	0.751532
P29696	3-isopropylmalate dehydrogenase, chloroplastic OS=Solanum tuberosum OX=4113 PE=2 SV=1	--	32	10	20	1	0.992	1.026	1.022	0.988	0.998	1	0.982	0.189189
P34094	Phytochrome B OS=Solanum tuberosum OX=4113 GN=PHYB PE=3 SV=2	PHYB	16	14	17	12	0.984	0.985	0.999	1.036	1	1.007	1.025	0.104224
P31426	Phenylalanine ammonia-lyase 2 (Fragment) OS=Solanum tuberosum OX=4113 GN=PAL-2 PE=3 SV=1	PAL-2	12	5	6	2	1.171	1.279	1.474	0.603	0.789	0.775	0.552	0.0055429
Q2MY48	Patatin-03 OS=Solanum tuberosum OX=4113 PE=2 SV=1	--	33	14	352	4	1.034	0.956	0.97	1.033	1.001	1.022	1.032	0.277319
P46270	Cytochrome b-c1 complex subunit 9 OS=Solanum tuberosum OX=4113 PE=1 SV=1	--	21	2	3	2	0.995	0.982	1	1.051	0.954	1.024	1.017	0.604708
P21343	Pyrophosphate--fructose 6-phosphate 1-phosphotransferase subunit beta OS=Solanum tuberosum OX=4113 GN=PFP-BETA PE=1 SV=3	PFP-BETA	27	12	44	12	0.967	0.957	0.917	1.041	1.029	1.042	1.095	0.00547696
Q2VEH5	30S ribosomal protein S4, chloroplastic OS=Solanum tuberosum OX=4113 GN=rps4 PE=3 SV=1	rps4	5	1	1	1	1.036	0.975	1.119	1.009	0.823	1.056	0.923	0.38282
P52903	Pyruvate dehydrogenase E1 component subunit alpha, mitochondrial OS=Solanum tuberosum OX=4113 PE=1 SV=1	--	32	12	20	10	0.956	1.005	1.015	1.031	1.011	0.994	1.02	0.397459
P26574	Ribulose bisphosphate carboxylase small chain 1, chloroplastic OS=Solanum tuberosum OX=4113 GN=RBCS-1 PE=3 SV=1	RBCS-1	9	2	3	2	0.7	0.762	0.684	1.268	1.293	1.226	1.765	9.70887e-05
P48502	Cytochrome b-c1 complex subunit 7 OS=Solanum tuberosum OX=4113 PE=1 SV=1	--	9	1	2	1	0.966	0.96	1.002	1.059	1.006	1.009	1.05	0.0851782
Q3YJS9	Probable inactive patatin-3-Kuras 1 OS=Solanum tuberosum OX=4113 GN=pat3-k1 PE=1 SV=1	pat3-k1	39	12	423	9	1.274	1.276	1.259	0.746	0.768	0.734	0.59	2.88461e-06
P93788	Remorin OS=Solanum tuberosum OX=4113 PE=1 SV=1	--	6	1	1	1	0.862	0.81	0.817	1.252	1.059	1.162	1.395	0.00315904
Q27S52	30S ribosomal protein S14, chloroplastic OS=Solanum tuberosum OX=4113 GN=rps14 PE=3 SV=1	rps14	13	1	1	1
K7WNY2	Glyceraldehyde-3-phosphate dehydrogenase OS=Solanum tuberosum OX=4113 GN=102592694 PE=2 SV=1	102592694	52	12	61	4	0.978	0.983	0.949	1.032	1.036	1.031	1.065	0.0047144
A8UGP3	1,2-dihydroxy-3-keto-5-methylthiopentene dioxygenase OS=Solanum tuberosum OX=4113 GN=ARD PE=2 SV=1	ARD	48	9	19	9	1.136	1.131	1.212	0.831	0.873	0.857	0.736	0.000324992
M1CFD9	Pentatricopeptide repeat-containing protein OS=Solanum tuberosum OX=4113 GN=102595751 PE=3 SV=1	102595751	2	1	2	1
Q3HVL2	Ribosomal protein L27a OS=Solanum tuberosum OX=4113 GN=102586268 PE=2 SV=1	102586268	24	3	10	2	0.984	1.052	1.067	0.961	0.942	0.968	0.925	0.042485
M1AQG2	RNA binding protein OS=Solanum tuberosum OX=4113 GN=102599228 PE=3 SV=1	102599228	8	4	4	4	1.032	1.034	1.006	1.093	0.926	0.924	0.958	0.460264
M1CDL1	ATP-dependent Clp protease proteolytic subunit OS=Solanum tuberosum OX=4113 PE=3 SV=1	--	12	4	8	4	0.851	0.975	0.937	1	0.972	1.06	1.097	0.120826
M1ABB0	Spliceosome associated protein OS=Solanum tuberosum OX=4113 GN=102591518 PE=4 SV=1	102591518	5	3	7	1	0.985	0.969	0.959	1.09	1.027	0.984	1.065	0.114491
M1CWL5	Protein kinase (PK) OS=Solanum tuberosum OX=4113 GN=102588783 PE=4 SV=1	102588783	3	1	1	1
M1BTP6	14-3-3 protein OS=Solanum tuberosum OX=4113 GN=102596432 PE=2 SV=1	102596432	52	13	65	8	0.974	1.005	1.011	0.986	1.028	0.982	1.002	0.922834
M0ZKQ1	Protein phosphatase OS=Solanum tuberosum OX=4113 PE=3 SV=1	--	3	1	1	1
M1CGX3	Vesicle-associated membrane protein OS=Solanum tuberosum OX=4113 GN=102583642 PE=3 SV=1	102583642	21	4	7	3	0.953	0.914	0.905	1.132	0.97	1.112	1.159	0.0466867
M1BQF5	50S ribosomal protein L27, chloroplastic OS=Solanum tuberosum OX=4113 GN=102593316 PE=3 SV=1	102593316	6	1	1	1	0.964	1.145	0.924	0.91	1.247	0.825	0.983	0.849247
M0ZPC7	DnaJ OS=Solanum tuberosum OX=4113 PE=3 SV=1	--	11	4	10	1
M1B0S8	60S ribosomal export protein NMD3 OS=Solanum tuberosum OX=4113 PE=3 SV=1	--	9	4	4	3	1.009	0.994	1.075	1.064	0.977	0.899	0.955	0.429282
M0ZSD5	Glutaredoxin-dependent peroxiredoxin OS=Solanum tuberosum OX=4113 GN=102596276 PE=3 SV=1	102596276	15	2	8	2	0.936	0.914	0.926	1.084	1.066	1.063	1.157	9.1491e-05
M1BXB7	Methionine aminopeptidase 2 OS=Solanum tuberosum OX=4113 GN=102594334 PE=3 SV=1	102594334	20	7	18	7	0.95	0.975	0.976	1.062	1.064	1.004	1.079	0.0226371
M1CCS3	UDP-glucose 6-dehydrogenase OS=Solanum tuberosum OX=4113 PE=3 SV=1	--	14	5	12	2	1.007	1.048	1.071	0.96	0.991	0.944	0.926	0.0289994
M1C5A4	40S ribosomal protein S17 OS=Solanum tuberosum OX=4113 GN=102583185 PE=3 SV=1	102583185	29	6	18	1	1.019	0.971	0.994	1.008	0.995	0.981	1	0.993777
M0ZI30	Signal recognition particle receptor subunit beta OS=Solanum tuberosum OX=4113 GN=102601603 PE=3 SV=1	102601603	10	2	3	2	0.89	0.911	1.017	0.96	1.088	1.124	1.126	0.136181
M1C8R1	Methyltransferase OS=Solanum tuberosum OX=4113 GN=102599529 PE=3 SV=1	102599529	2	1	1	1
M0ZRP3	Putative formin-like protein 20-like(predicted) OS=Solanum tuberosum OX=4113 GN=107060823 PE=4 SV=1	107060823	1	1	1	1	0.936	0.991	0.939	0.92	1.09	1.116	1.091	0.25913
M1CGE1	VAP27 OS=Solanum tuberosum OX=4113 GN=102579309 PE=4 SV=1	102579309	13	3	4	2	0.931	0.946	0.949	1.06	1.001	1.079	1.111	0.0109738
Q308A3	60S ribosomal protein L18a OS=Solanum tuberosum OX=4113 GN=102602148 PE=2 SV=1	102602148	32	5	8	1	0.966	1.02	1.088	0.952	0.966	1.022	0.956	0.340974
M1AP57	UDP-N-acetylglucosamine pyrophosphorylase OS=Solanum tuberosum OX=4113 PE=4 SV=1	--	16	6	12	6	1.055	1.064	1.109	1.008	0.914	0.95	0.89	0.0222176
M1D1R0	Clathrin assembly protein OS=Solanum tuberosum OX=4113 GN=102582120 PE=4 SV=1	102582120	3	1	1	1	1.271	1.053	0.925	0.917	0.854	1	0.853	0.212161
M1AD94	Enoyl-CoA hydratase, mitochondrial OS=Solanum tuberosum OX=4113 GN=102592236 PE=3 SV=1	102592236	24	9	17	9	1.029	1.047	1.056	0.961	0.962	0.976	0.926	0.00105996
M1BWU4	Sec61 transport protein OS=Solanum tuberosum OX=4113 GN=102582241 PE=3 SV=1	102582241	6	3	9	1	1.005	0.969	0.967	0.985	1.018	0.936	0.999	0.969467
M1BYE2	Phosphomannomutase OS=Solanum tuberosum OX=4113 GN=102589310 PE=3 SV=1	102589310	19	5	8	5	1.003	1.043	1.049	0.977	0.945	1.007	0.946	0.0752692
M1B7C9	Importin subunit alpha OS=Solanum tuberosum OX=4113 GN=102578456 PE=3 SV=1	102578456	28	10	24	8	0.962	0.939	1.002	1.005	1.018	1.049	1.058	0.0675106
Q9ZTW5	GDP-mannose pyrophosphorylase OS=Solanum tuberosum OX=4113 GN=Gmp PE=2 SV=1	Gmp	23	7	17	3	1.003	1.049	1.032	0.968	0.949	1.015	0.951	0.100498
Q38HT5	40S ribosomal protein S23 OS=Solanum tuberosum OX=4113 GN=102582696 PE=2 SV=1	102582696	6	1	2	1	0.961	1.038	1.055	0.964	1.008	0.989	0.97	0.391735
M1BCJ2	Prefoldin subunit OS=Solanum tuberosum OX=4113 GN=102600260 PE=3 SV=1	102600260	22	3	7	3	0.995	1.003	0.918	1.014	1.008	1.059	1.057	0.160101
Q38HV7	Bypass2 OS=Solanum tuberosum OX=4113 GN=102577685 PE=2 SV=1	102577685	3	1	2	1	0.939	0.92	0.925	1.089	1.086	1.029	1.151	0.00195745
Q38HV0	Salt tolerance protein 5 OS=Solanum tuberosum OX=4113 GN=102577908 PE=2 SV=1	102577908	16	4	6	4	0.881	0.932	0.965	1.109	1.035	1.073	1.158	0.0114257
M1A9H9	Glucose-6-phosphate 1-epimerase OS=Solanum tuberosum OX=4113 GN=102592943 PE=3 SV=1	102592943	3	1	1	1	1.06	1.129	1.038	0.931	0.952	0.919	0.868	0.00670625
M1BEQ3	Ribosomal protein S9 OS=Solanum tuberosum OX=4113 GN=102590993 PE=3 SV=1	102590993	9	1	1	1	1.071	0.911	0.809	1.148	0.996	1.052	1.145	0.198534
M1AWV2	Monodehydroascorbate reductase OS=Solanum tuberosum OX=4113 PE=4 SV=1	--	26	9	32	9	1.027	0.998	1.026	1.01	0.94	0.976	0.959	0.137611
M1A6A6	GDP-mannose 3',5'-epimerase OS=Solanum tuberosum OX=4113 GN=102582256 PE=4 SV=1	102582256	31	11	23	3	0.949	0.965	0.942	1.068	1.024	1.021	1.09	0.00604261
Q9XF12	Peptidyl-prolyl cis-trans isomerase OS=Solanum tuberosum OX=4113 GN=102586427 PE=2 SV=1	102586427	56	7	40	5	1.002	1.01	0.946	1.016	1.04	1.004	1.034	0.212243
M1BL00	Putative UPF0420 protein C16orf58-like(predicted) OS=Solanum tuberosum OX=4113 GN=102601331 PE=3 SV=1	102601331	7	1	1	1
P93786	14-3-3 protein OS=Solanum tuberosum OX=4113 GN=34G PE=2 SV=2	34G	59	14	78	6	1.052	1.007	1.092	0.964	0.96	0.942	0.91	0.0182445
M1CTJ1	Ornithine cyclodeaminase OS=Solanum tuberosum OX=4113 GN=102580560 PE=4 SV=1	102580560	6	2	2	2	0.954	0.872	0.888	1.125	1.045	1.097	1.204	0.00602593
M1B496	Defective in cullin neddylation protein OS=Solanum tuberosum OX=4113 PE=4 SV=1	--	6	1	2	1	1.073	0.909	1.021	0.881	1.021	1.096	0.998	0.968883
M1CCQ2	6-phosphogluconate dehydrogenase, decarboxylating OS=Solanum tuberosum OX=4113 GN=102597739 PE=3 SV=1	102597739	30	13	42	9	0.978	0.993	0.982	1.01	1.019	1.031	1.036	0.0089992
M1A9A7	Peptidylprolyl isomerase OS=Solanum tuberosum OX=4113 GN=102584054 PE=4 SV=1	102584054	11	3	3	3	0.971	0.981	1.04	1.004	0.891	1.017	0.973	0.580145
M1A9A4	Protein OBERON 4 OS=Solanum tuberosum OX=4113 GN=102583708 PE=4 SV=1	102583708	1	1	1	1
M1AA65	Ribokinase OS=Solanum tuberosum OX=4113 GN=102591122 PE=3 SV=1	102591122	19	5	9	5	0.933	0.912	0.941	1.069	1.068	1.106	1.164	0.00051116
M1A916	Cellulose synthase OS=Solanum tuberosum OX=4113 PE=3 SV=1	--	1	1	3	1
M1AH87	5-oxoprolinase OS=Solanum tuberosum OX=4113 GN=102582244 PE=3 SV=1	102582244	13	15	26	15	1.006	1.004	0.975	1.02	1.021	0.992	1.016	0.312965
A4UV11	60S ribosomal protein L34 OS=Solanum tuberosum OX=4113 GN=102605171 PE=3 SV=1	102605171	23	3	6	3	1.113	1.07	1.041	0.91	0.952	0.943	0.87	0.00426557
M1ACI6	Polynucleotide phosphorylase 1 OS=Solanum tuberosum OX=4113 GN=102599047 PE=3 SV=1	102599047	3	2	2	2	1.118	1.154	0.932	0.979	0.858	0.982	0.88	0.191724
M1B9C1	Histone H4 OS=Solanum tuberosum OX=4113 GN=102604694 PE=2 SV=1	102604694	51	6	22	1	1	0.935	0.884	0.994	1.049	1.125	1.124	0.0821289
M1BFS0	Heterogeneous nuclear ribonucleoprotein 27C OS=Solanum tuberosum OX=4113 GN=102604539 PE=4 SV=1	102604539	18	5	14	5	1.034	1.041	1.02	0.988	0.937	0.994	0.943	0.0403728
M1BUC0	Rpi-vnt1 OS=Solanum tuberosum OX=4113 PE=3 SV=1	--	1	1	2	1	0.987	0.902	0.904	1.105	1.072	1.019	1.144	0.023524
M1BUU2	GPI ethanolamine phosphate transferase 3 OS=Solanum tuberosum OX=4113 PE=3 SV=1	--	2	1	1	1
M1BWM1	Charged multivesicular body protein 2b-B OS=Solanum tuberosum OX=4113 GN=102606105 PE=2 SV=1	102606105	11	1	1	1	0.923	1.115	1.119	0.705	1.124	1.034	0.907	0.510016
M1CQ13	Sucrose-phosphate phosphatase OS=Solanum tuberosum OX=4113 PE=3 SV=1	--	30	11	21	11	0.982	1.002	0.925	1.041	1.026	1.008	1.057	0.0953996
M1BLP3	Glycerol-3-phosphate acyltransferase OS=Solanum tuberosum OX=4113 PE=4 SV=1	--	12	1	1	1	1.052	0.845	1.031	1.07	1.091	0.912	1.05	0.608761
M1BCS3	Obtusifoliol 14alpha-demethylase OS=Solanum tuberosum OX=4113 GN=102601151 PE=3 SV=1	102601151	4	2	2	2	1.066	1.11	1.066	0.912	0.802	1.072	0.859	0.135786
M1C8R5	Putative tobamovirus multiplication protein 2A-like(predicted) OS=Solanum tuberosum OX=4113 GN=102598662 PE=4 SV=1	102598662	6	1	3	1	1.027	1.06	1.04	0.945	0.988	0.961	0.925	0.00818924
M1B3I8	TMV induced protein 1-2 OS=Solanum tuberosum OX=4113 PE=4 SV=1	--	16	1	4	1	1.111	1.066	1.133	0.962	0.919	0.845	0.824	0.00968124
M1BBY8	O-fucosyltransferase family protein OS=Solanum tuberosum OX=4113 PE=3 SV=1	--	15	6	8	6	1.117	1.237	1.121	0.857	0.831	0.852	0.731	0.000846944
M1BZB7	SP1L OS=Solanum tuberosum OX=4113 GN=102605513 PE=3 SV=1	102605513	39	2	3	2	0.965	0.962	0.827	1.077	1.124	1.031	1.174	0.0460958
M1AD80	Purple acid phosphatase OS=Solanum tuberosum OX=4113 GN=102601607 PE=3 SV=1	102601607	3	1	2	1	1.036	0.94	1.066	0.906	0.957	1.101	0.974	0.707796
Q2V986	E2 ubiquitin-conjugating enzyme OS=Solanum tuberosum OX=4113 GN=102588892 PE=2 SV=1	102588892	36	6	8	6	1.065	0.972	1.084	1.049	0.946	0.948	0.943	0.288082
M1CCV4	RNA-binding glycine-rich protein OS=Solanum tuberosum OX=4113 GN=102580702 PE=4 SV=1	102580702	12	2	3	2	1.325	1.494	1.286	0.73	0.668	0.607	0.488	0.000518953
K7VK53	Light-inducible protein ATLS1 OS=Solanum tuberosum OX=4113 GN=102590623 PE=2 SV=1	102590623	10	1	1	1	0.852	0.913	1.044	1.076	1.123	0.988	1.135	0.14276
M1CJP9	Nucleolar GTP-binding protein 1 OS=Solanum tuberosum OX=4113 GN=102605631 PE=3 SV=1	102605631	1	1	1	1	1.055	1.071	1.047	0.973	0.937	0.94	0.898	0.0014606
M1C4C1	Alpha-1,4-glucan-protein synthase [UDP-forming] OS=Solanum tuberosum OX=4113 GN=102591845 PE=4 SV=1	102591845	10	3	5	3	1.042	0.973	1.117	0.949	0.921	1.015	0.921	0.172891
Q3HRY7	60S ribosomal protein L13 OS=Solanum tuberosum OX=4113 GN=102603931 PE=2 SV=1	102603931	35	7	15	2	1.034	1.08	1.06	0.964	0.957	0.929	0.898	0.0031408
M0ZLL1	Putative CSC1-like protein HYP1-like(predicted) OS=Solanum tuberosum OX=4113 GN=102601755 PE=3 SV=1	102601755	1	1	1	1	0.934	1.055	0.897	1.047	1.017	1.049	1.079	0.19211
M1C2X1	RanBD1 domain-containing protein OS=Solanum tuberosum OX=4113 PE=4 SV=1	--	3	1	1	1	0.978	0.957	0.917	0.964	1.152	1.025	1.101	0.165577
M1BH06	Lipoxygenase OS=Solanum tuberosum OX=4113 GN=102583480 PE=3 SV=1	102583480	10	8	9	8	1.049	0.928	1.003	0.935	1.026	0.99	0.99	0.847011
Q3HRX6	40S ribosomal protein S7 OS=Solanum tuberosum OX=4113 GN=102577530 PE=2 SV=1	102577530	34	6	22	6	0.958	1.067	1.034	1.034	0.977	0.951	0.968	0.474943
M1BAB2	O-fucosyltransferase family protein OS=Solanum tuberosum OX=4113 PE=3 SV=1	--	2	1	1	1
M1AQY2	Cytosolic acetoacetyl-coenzyme A thiolase OS=Solanum tuberosum OX=4113 GN=102601957 PE=3 SV=1	102601957	24	6	9	4	0.964	1.036	1.036	1.012	0.946	0.974	0.966	0.325375
Q5CZ53	Pom30 protein OS=Solanum tuberosum OX=4113 GN=pom30 PE=2 SV=1	pom30	26	5	6	3	0.981	1.008	0.962	1.022	0.985	1.025	1.027	0.219683
M0ZPR0	Vacuolar protein sorting-associated protein 28 homolog OS=Solanum tuberosum OX=4113 GN=102587158 PE=3 SV=1	102587158	13	2	2	1	0.974	0.872	1.034	1.003	1.058	1.052	1.081	0.203751
M1AD38	Guanine nucleotide regulatory protein OS=Solanum tuberosum OX=4113 GN=102603516 PE=4 SV=1	102603516	19	4	8	1	1.1	1.03	1.039	0.937	0.969	0.946	0.9	0.0101409
M0ZS40	Protein ELC OS=Solanum tuberosum OX=4113 GN=102588962 PE=3 SV=1	102588962	7	2	2	2	1.056	1.091	1.002	1.061	0.901	0.912	0.913	0.182735
M1D7T8	50S ribosomal protein L22 OS=Solanum tuberosum OX=4113 PE=3 SV=1	--	13	2	3	2	1.028	0.993	1.048	1.004	0.988	0.952	0.959	0.135508
M1BAP5	Clathrin assembly protein OS=Solanum tuberosum OX=4113 GN=102586018 PE=4 SV=1	102586018	3	2	2	1	1.036	1.065	1.085	0.945	0.943	0.95	0.891	0.0010554
M1CRK5	Non-specific serine/threonine protein kinase OS=Solanum tuberosum OX=4113 GN=102605225 PE=3 SV=1	102605225	8	3	3	3	1.006	1.002	0.92	1.028	0.936	1.108	1.049	0.459446
M1C0Z6	C2 domain-containing protein OS=Solanum tuberosum OX=4113 GN=102592665 PE=4 SV=1	102592665	12	4	5	4	1.085	1.087	1.169	0.917	0.861	0.908	0.804	0.00226077
M1D3D4	N-acetyltransferase mak3 OS=Solanum tuberosum OX=4113 GN=102603162 PE=4 SV=1	102603162	5	1	1	1	0.891	0.974	0.906	1.104	1.051	1.064	1.162	0.00840232
M1D0W9	NGMTP1 OS=Solanum tuberosum OX=4113 GN=102592960 PE=4 SV=1	102592960	2	1	1	1	1	0.973	1.08	0.931	0.878	1.146	0.968	0.68126
M1BS54	Protein YIF1A OS=Solanum tuberosum OX=4113 GN=102604978 PE=3 SV=1	102604978	6	1	1	1	1.071	1.093	1.013	1.025	0.943	0.881	0.897	0.0888303
M1A167	Glycylpeptide N-tetradecanoyltransferase OS=Solanum tuberosum OX=4113 GN=102591155 PE=3 SV=1	102591155	11	3	4	2	1.114	1.135	1.114	0.954	0.864	0.862	0.797	0.00256853
M1A5C6	Ribosomal protein OS=Solanum tuberosum OX=4113 GN=102599549 PE=3 SV=1	102599549	37	7	29	2	0.981	1.039	1.011	0.996	0.998	1.014	0.992	0.695604
M1BHW0	Putative NADH-ubiquinone oxidoreductase 11 kDa subunit-like(predicted) OS=Solanum tuberosum OX=4113 GN=102590570 PE=4 SV=1	102590570	14	1	2	1	0.899	0.809	1.106	0.931	0.959	1.28	1.127	0.440762
B3F8F4	Glutaredoxin OS=Solanum tuberosum OX=4113 GN=GRX3 PE=2 SV=1	GRX3	69	6	11	6	0.943	0.913	0.931	1.056	1.085	1.068	1.151	0.000325196
Q38M68	PRPK OS=Solanum tuberosum OX=4113 GN=102598711 PE=2 SV=1	102598711	5	1	1	1	1.031	0.907	1.011	0.926	1.08	1.043	1.034	0.62119
K7XKP4	60S ribosomal protein L10 OS=Solanum tuberosum OX=4113 GN=102580084 PE=2 SV=1	102580084	16	3	6	1	1.051	1.145	1.122	0.925	0.808	0.987	0.82	0.0351595
M1AN35	RING-type E3 ubiquitin transferase OS=Solanum tuberosum OX=4113 GN=102600171 PE=4 SV=1	102600171	21	5	9	5	0.952	1.04	1.022	1.054	1.011	0.944	0.998	0.964958
M1ASX8	Mitochondrial protein YMF19 OS=Solanum tuberosum OX=4113 GN=orfB PE=3 SV=1	orfB	17	2	3	2	1.026	1.252	1.104	0.88	0.946	0.84	0.788	0.0252466
M1D2M8	3-hydroxyisobutyrate dehydrogenase OS=Solanum tuberosum OX=4113 PE=4 SV=1	--	3	1	2	1	0.937	1.014	0.995	0.967	0.977	1.111	1.037	0.528656
M1AF93	28 kDa small subunit ribosomal protein OS=Solanum tuberosum OX=4113 GN=102583160 PE=3 SV=1	102583160	29	2	4	2	0.922	0.956	0.89	1.158	1.071	0.994	1.164	0.0364047
M1CUT8	Cytosolic Fe-S cluster assembly factor NBP35 OS=Solanum tuberosum OX=4113 GN=102600434 PE=3 SV=1	102600434	5	2	4	2	1.042	1.006	1.087	0.99	0.947	0.948	0.92	0.0363319
M1ARX1	1-acyl-sn-glycerol-3-phosphate acyltransferase OS=Solanum tuberosum OX=4113 GN=102588112 PE=3 SV=1	102588112	4	1	2	1	0.978	1.018	0.946	1.014	1.031	1.015	1.04	0.143431
M0ZV40	Vacuolar proton pump subunit B OS=Solanum tuberosum OX=4113 GN=102593980 PE=3 SV=1	102593980	35	14	36	2	1.089	0.9	1.022	1.013	1.006	0.975	0.994	0.964737
M1CUU9	Chlorophyll a oxygenase OS=Solanum tuberosum OX=4113 GN=102605482 PE=4 SV=1	102605482	5	2	2	2	1.046	1.126	0.991	0.9	0.895	1.062	0.903	0.198236
M1CXB9	7,8-dihydroneopterin aldolase OS=Solanum tuberosum OX=4113 GN=102604418 PE=3 SV=1	102604418	6	1	2	1	1.076	1.084	1.058	1.014	0.872	0.924	0.873	0.0366676
M1DIT5	Costars domain-containing protein OS=Solanum tuberosum OX=4113 GN=102589485 PE=3 SV=1	102589485	28	2	2	2	0.925	0.918	0.994	0.907	1.122	1.123	1.111	0.251608
Q2XTB2	40S ribosomal protein S10 OS=Solanum tuberosum OX=4113 GN=102604938 PE=2 SV=1	102604938	27	4	19	1	1.092	1.124	0.966	1.029	0.887	0.927	0.893	0.153623
Q2XPV4	40S ribosomal protein S10 OS=Solanum tuberosum OX=4113 GN=102577552 PE=2 SV=1	102577552	28	4	18	1	1.008	0.98	1.036	1.021	1.015	0.963	0.992	0.749851
Q38M79	NADH:ubiquinone oxidoreductase OS=Solanum tuberosum OX=4113 GN=102585803 PE=2 SV=1	102585803	27	6	11	6	1.003	0.967	0.974	1.021	1.024	1.042	1.049	0.0209167
K7WJW2	40S ribosomal protein S9 OS=Solanum tuberosum OX=4113 GN=102594083 PE=2 SV=1	102594083	21	5	11	5	1.047	1.018	1.026	0.998	0.966	0.986	0.954	0.0210763
Q2I2N3	UDP-apiose/xylose synthase OS=Solanum tuberosum OX=4113 GN=UAXs PE=2 SV=1	UAXs	13	4	8	1	1.074	0.974	1.014	0.971	0.974	1.049	0.978	0.588689
M1BLI0	FRIGIDA-like protein OS=Solanum tuberosum OX=4113 GN=102588299 PE=3 SV=1	102588299	7	3	3	3	1.066	0.95	0.994	0.994	0.983	1.067	1.011	0.795497
M1ADK1	Calcium lipid binding protein OS=Solanum tuberosum OX=4113 PE=4 SV=1	--	10	3	4	2	0.97	1.05	1.022	0.985	0.97	1.014	0.976	0.420137
M0ZS36	Protein G10 OS=Solanum tuberosum OX=4113 GN=102588306 PE=3 SV=1	102588306	15	2	5	2	0.954	0.881	1.008	1.213	0.844	1.095	1.109	0.46181
M1CTQ6	Charged multivesicular body protein 4b OS=Solanum tuberosum OX=4113 GN=102604550 PE=4 SV=1	102604550	16	3	6	3	0.958	0.991	0.979	1.033	1.046	0.981	1.045	0.117172
Q38M59	GTP-binding protein SAR1A-like protein OS=Solanum tuberosum OX=4113 GN=102602834 PE=2 SV=1	102602834	18	3	8	2	1.03	1.16	0.99	0.925	0.95	0.969	0.894	0.0912096
M0ZP38	6-phosphogluconate dehydrogenase, decarboxylating OS=Solanum tuberosum OX=4113 GN=102597505 PE=3 SV=1	102597505	30	11	21	8	0.988	1.018	1.018	1	0.964	1.002	0.981	0.292615
M1BEC3	Histone H3 OS=Solanum tuberosum OX=4113 GN=102584902 PE=3 SV=1	102584902	15	3	6	3	1.094	0.992	0.944	1.045	0.929	1.023	0.989	0.863376
Q38HT9	DnaJ OS=Solanum tuberosum OX=4113 GN=102577512 PE=2 SV=1	102577512	10	5	12	1	1.01	1.038	1.1	0.86	0.99	0.952	0.89	0.074141
M0ZTK1	Beta-D-glucan exohydrolase OS=Solanum tuberosum OX=4113 GN=102599864 PE=3 SV=1	102599864	8	4	5	2	1.003	0.926	0.907	1.094	0.836	1.222	1.111	0.465076
M1B6V5	Heat shock protein 70 (HSP70)-interacting protein OS=Solanum tuberosum OX=4113 GN=102599124 PE=4 SV=1	102599124	6	3	4	3	1.026	1.025	1.096	0.943	0.917	1.028	0.918	0.101764
C1KBP2	Invertase inhibitor OS=Solanum tuberosum OX=4113 GN=INH2alpha PE=2 SV=1	INH2alpha	16	3	3	3	1.509	1.556	1.471	0.574	0.546	0.492	0.355	2.77235e-05
M0ZRM5	D-glycerate 3-kinase, chloroplast OS=Solanum tuberosum OX=4113 GN=102598451 PE=2 SV=1	102598451	7	3	4	3	1.063	1.055	1.113	0.969	0.951	0.881	0.867	0.012952
Q38JI8	Ribosomal protein S14 OS=Solanum tuberosum OX=4113 GN=102581547 PE=2 SV=1	102581547	37	5	28	1	1.084	0.855	0.936	1.147	0.881	1.089	1.084	0.497109
M0ZG93	Mitogen-activated protein kinase OS=Solanum tuberosum OX=4113 GN=102580899 PE=2 SV=1	102580899	21	7	11	6	0.988	0.943	1.031	0.95	0.98	1.042	1.003	0.934133
M0ZGZ5	Putative copper ion binding-like(predicted) OS=Solanum tuberosum OX=4113 PE=4 SV=1	--	8	1	1	1	0.918	1.133	0.995	1.117	0.749	1.104	0.975	0.806551
M1A5J7	Molybdopterin synthase catalytic subunit OS=Solanum tuberosum OX=4113 GN=102591732 PE=3 SV=1	102591732	9	2	2	2	1.01	1.082	1.062	0.961	0.876	1.029	0.909	0.128354
M1ANN8	Glutathione transferase OS=Solanum tuberosum OX=4113 GN=102599013 PE=4 SV=1	102599013	38	10	37	10	0.929	0.929	0.96	1.055	1.063	1.042	1.121	0.000759144
M1AHA4	Small GTP-binding protein OS=Solanum tuberosum OX=4113 GN=102587980 PE=4 SV=1	102587980	38	7	13	1	0.938	0.954	1.008	1.032	1.001	1.066	1.069	0.0786357
M1C1J2	Riboflavin kinase OS=Solanum tuberosum OX=4113 PE=4 SV=1	--	7	2	2	2	0.972	0.984	0.959	0.987	1.06	1.036	1.058	0.0671585
M0ZXL7	Actin OS=Solanum tuberosum OX=4113 GN=102599168 PE=3 SV=1	102599168	43	12	90	1	0.985	1.036	1.022	0.98	0.992	0.984	0.971	0.136742
Q38HT8	Proteasome subunit alpha type OS=Solanum tuberosum OX=4113 GN=102596046 PE=2 SV=1	102596046	31	7	19	7	0.975	0.948	0.921	1.047	1.061	1.048	1.11	0.0035681
M1CIF6	Putative F-box only 46-like(predicted) OS=Solanum tuberosum OX=4113 GN=102587701 PE=4 SV=1	102587701	14	1	2	1
M1D1J1	ATP-dependent Clp protease proteolytic subunit OS=Solanum tuberosum OX=4113 GN=102605723 PE=3 SV=1	102605723	20	6	9	6	1.002	1.01	0.964	1.021	0.988	1.017	1.017	0.398176
M1AE33	GcpE OS=Solanum tuberosum OX=4113 GN=102591285 PE=3 SV=1	102591285	24	15	25	15	1.047	1.081	1.047	0.951	0.953	0.962	0.903	0.000804164
K7WNV9	Thioredoxin H-type 2 OS=Solanum tuberosum OX=4113 GN=102599106 PE=2 SV=1	102599106	9	1	2	1	0.851	0.795	0.882	1.13	1.149	1.158	1.36	0.000597969
M1A7K0	Serine hydroxymethyltransferase OS=Solanum tuberosum OX=4113 GN=102599354 PE=3 SV=1	102599354	17	8	15	7	1.035	1.047	1.027	0.918	0.954	0.946	0.906	0.00161059
M1AM40	25 kDa protein dehydrin OS=Solanum tuberosum OX=4113 GN=102589834 PE=2 SV=1	102589834	23	4	6	4	0.848	0.725	0.734	1.279	1.2	1.174	1.583	0.00122203
M1CR31	26S proteasome subunit S9 OS=Solanum tuberosum OX=4113 GN=102584171 PE=3 SV=1	102584171	39	12	30	12	0.99	0.973	0.989	1.032	1.004	1.013	1.033	0.0305941
Q2PYX7	Ribosomal RNA-processing protein 43 OS=Solanum tuberosum OX=4113 GN=102577904 PE=2 SV=1	102577904	3	1	1	1	1.04	1.075	1.032	0.972	0.957	0.946	0.914	0.00363316
M1CWB7	Ubiquinone biosynthesis monooxygenase COQ6, mitochondrial OS=Solanum tuberosum OX=4113 GN=COQ6 PE=3 SV=1	COQ6	11	4	5	4	0.948	0.944	1.019	1.075	0.96	1.055	1.061	0.240548
M1AUH9	Universal stress protein family protein OS=Solanum tuberosum OX=4113 GN=102602306 PE=4 SV=1	102602306	20	4	9	1	1.065	1.076	1.034	0.939	1.019	0.89	0.897	0.0553815
I1SWJ1	Polypyrimidine tract-binding protein OS=Solanum tuberosum OX=4113 GN=PTB7 PE=2 SV=1	PTB7	3	1	1	1	1.055	0.981	1.148	0.965	0.901	0.975	0.892	0.0952909
M1D6E0	Plasma membrane ATPase OS=Solanum tuberosum OX=4113 GN=102592032 PE=2 SV=1	102592032	25	19	32	6	1.061	1.076	1.16	0.96	0.939	0.858	0.836	0.0153184
M1AWX4	Xpa-binding protein OS=Solanum tuberosum OX=4113 GN=102589848 PE=3 SV=1	102589848	3	1	1	1	0.991	0.938	1.03	0.957	1.221	0.868	1.029	0.863752
M0ZYC4	Thiamine biosynthesis protein ThiC variant L1 OS=Solanum tuberosum OX=4113 GN=102594417 PE=3 SV=1	102594417	7	4	4	4	1.095	1.026	1.043	0.939	0.885	0.96	0.88	0.0147151
M1B6U8	Salt tolerance protein 3 OS=Solanum tuberosum OX=4113 GN=102597458 PE=3 SV=1	102597458	16	5	6	5	0.93	0.956	0.912	1.034	1.032	1.072	1.122	0.00339331
M1CQJ9	Coatomer subunit beta OS=Solanum tuberosum OX=4113 GN=102585088 PE=4 SV=1	102585088	27	20	45	7	1.11	1.077	1.082	0.929	0.944	0.923	0.855	0.000171171
Q6XP48	UDP-glucose 4-epimerase OS=Solanum tuberosum OX=4113 GN=StUGE51 PE=2 SV=1	StUGE51	12	3	5	3	1.086	1.064	1.004	0.948	0.95	0.967	0.908	0.0171418
M1CVD3	60S ribosomal protein L13 OS=Solanum tuberosum OX=4113 GN=102589955 PE=3 SV=1	102589955	31	6	10	1	1.035	1.074	0.982	0.955	0.946	1.074	0.962	0.462582
M1A9W3	Protein transport protein Sec61 subunit beta OS=Solanum tuberosum OX=4113 GN=102591878 PE=3 SV=1	102591878	13	1	1	1	1.045	1.083	0.987	1.08	0.937	0.888	0.933	0.322756
M1C7H0	Chloroplast lumen common family protein OS=Solanum tuberosum OX=4113 GN=102590982 PE=4 SV=1	102590982	6	2	2	1	1.07	1.164	1.199	0.851	0.946	0.818	0.762	0.00778793
Q307Z3	Fructokinase OS=Solanum tuberosum OX=4113 GN=102577816 PE=2 SV=1	102577816	45	11	73	3	1.09	1.078	1.078	0.94	0.932	0.921	0.86	2.74361e-05
M1A5F4	Harpin-induced protein 1 containing protein OS=Solanum tuberosum OX=4113 GN=102605917 PE=4 SV=1	102605917	4	1	1	1	1.112	1.087	1.181	0.892	0.905	0.865	0.788	0.00105957
M1D0X2	Transmembrane 9 superfamily member OS=Solanum tuberosum OX=4113 GN=102594493 PE=3 SV=1	102594493	7	4	12	1
M1AN98	Formylglycinamide ribonucleotide amidotransferase OS=Solanum tuberosum OX=4113 GN=102587455 PE=3 SV=1	102587455	17	19	28	19	0.983	0.97	1	1.043	1.004	1.011	1.036	0.0761068
M1D6R5	60S ribosomal protein L7a OS=Solanum tuberosum OX=4113 PE=3 SV=1	--	19	5	9	5	1.102	1.095	1.13	0.903	0.899	0.933	0.822	0.000205446
Q38M52	Proteasome subunit alpha type OS=Solanum tuberosum OX=4113 GN=102577817 PE=2 SV=1	102577817	28	5	17	3	0.889	0.964	0.921	1.092	1.058	1.065	1.159	0.00428867
M1B9G2	Transmembrane protein 14 OS=Solanum tuberosum OX=4113 GN=102590071 PE=3 SV=1	102590071	3	1	2	1	0.851	0.94	0.918	1.095	1.079	1.101	1.209	0.003383
M1B9D3	Ethylene-responsive small GTP-binding protein OS=Solanum tuberosum OX=4113 GN=102582485 PE=4 SV=1	102582485	35	7	11	1	1.006	0.95	1.022	0.951	1.035	1.039	1.016	0.695589
M1CCR6	KH domain-containing protein OS=Solanum tuberosum OX=4113 GN=102600656 PE=4 SV=1	102600656	21	7	12	7	1.022	1.065	1.041	0.985	0.964	0.96	0.93	0.0071947
M1AUE9	60S acidic ribosomal protein OS=Solanum tuberosum OX=4113 GN=102588127 PE=3 SV=1	102588127	47	3	8	2	0.914	1.008	1.033	1.014	1.019	1.018	1.032	0.423144
M0ZLC3	Protein transport SEC13 OS=Solanum tuberosum OX=4113 GN=102577858 PE=3 SV=1	102577858	23	5	12	5	1.02	0.966	0.986	0.988	1.042	1	1.02	0.440928
M1CQF8	NADH-cytochrome b5 reductase OS=Solanum tuberosum OX=4113 GN=102598093 PE=3 SV=1	102598093	21	5	9	5	1	1.083	1.049	0.982	0.915	0.972	0.916	0.0518753
M1AFV2	K+ channel tetramerisation OS=Solanum tuberosum OX=4113 GN=102586148 PE=4 SV=1	102586148	3	1	2	1	1.062	1.024	0.981	1.039	0.979	0.929	0.961	0.365303
Q308A7	Ripening regulated protein DDTFR10 OS=Solanum tuberosum OX=4113 PE=2 SV=1	--	56	8	38	4	0.934	0.968	0.924	1.018	1.038	1.11	1.12	0.0190474
M1BNU6	GRAS2 OS=Solanum tuberosum OX=4113 GN=102578160 PE=3 SV=1	102578160	7	3	4	1	0.968	1.055	1.018	0.969	0.915	1.024	0.956	0.332309
M1C7W3	ATP citrate synthase OS=Solanum tuberosum OX=4113 GN=102579671 PE=4 SV=1	102579671	22	11	19	3	1.032	1.054	1.05	0.978	0.975	0.962	0.93	0.000890722
K7VKA6	17.6 kD class I small heat shock protein OS=Solanum tuberosum OX=4113 GN=Sl20.1shsp PE=2 SV=1	Sl20.1shsp	39	5	21	2	1.159	0.821	0.865	1.088	1.006	1.048	1.104	0.370069
K7WP07	RNA recognition motif containing protein OS=Solanum tuberosum OX=4113 GN=102591864 PE=2 SV=1	102591864	8	1	1	1
M1ABW0	NRC1 OS=Solanum tuberosum OX=4113 PE=3 SV=1	--	8	7	8	6	0.98	0.984	0.945	1.01	1.014	1.06	1.06	0.0441908
Q307Y8	Ribosomal protein L11 OS=Solanum tuberosum OX=4113 GN=102598285 PE=2 SV=1	102598285	25	4	22	4	0.994	0.996	0.981	1.002	0.983	1.007	1.007	0.468206
M1BCD1	Putative ovule protein(predicted) OS=Solanum tuberosum OX=4113 GN=102598957 PE=4 SV=1	102598957	16	1	1	1
M1AXD5	Proton pump interactor 1 OS=Solanum tuberosum OX=4113 GN=102591229 PE=4 SV=1	102591229	21	12	22	12	1.104	1.12	1.118	0.885	0.898	0.901	0.803	6.64307e-06
M1B5H3	Inositol polyphosphate multikinase OS=Solanum tuberosum OX=4113 PE=3 SV=1	--	2	1	1	1	1.104	1.148	0.911	1.175	0.704	0.983	0.905	0.52087
Q2V9B2	Eukaryotic translation initiation factor 2 beta subunit OS=Solanum tuberosum OX=4113 GN=102605977 PE=2 SV=1	102605977	16	3	6	3	1.059	0.961	0.999	1.006	1.07	0.914	0.99	0.848855
M1BWT8	Rhamnose synthase OS=Solanum tuberosum OX=4113 GN=102579690 PE=4 SV=1	102579690	23	15	22	9	1.074	1.09	1.102	0.908	0.913	0.914	0.837	2.13715e-05
Q3HVK6	Drm3 OS=Solanum tuberosum OX=4113 GN=102583272 PE=2 SV=1	102583272	30	2	3	2	1.058	0.776	1.04	1.134	1.036	0.95	1.086	0.47308
Q8VWX3	Phosphotransferase OS=Solanum tuberosum OX=4113 GN=HxkRP1 PE=2 SV=1	HxkRP1	30	12	17	11	1.014	0.985	1.026	1.023	0.985	0.996	0.993	0.695817
M1AWG5	Ubiquitin OS=Solanum tuberosum OX=4113 GN=102580286 PE=3 SV=1	102580286	34	4	24	1	1.012	1.007	1.042	0.992	0.993	0.974	0.967	0.0522594
M1CBS3	Ribosomal protein L3 OS=Solanum tuberosum OX=4113 GN=102590107 PE=3 SV=1	102590107	9	4	7	1	1.063	1.094	1.062	0.94	0.962	0.923	0.878	0.00106933
A0A0B4J3K8	GDP-mannose 3',5'-epimerase OS=Solanum tuberosum OX=4113 GN=102577923 PE=4 SV=1	102577923	33	11	25	3	1.004	1.105	1.079	1.002	0.914	0.949	0.899	0.0531303
M1BGF6	Chloroplast protease OS=Solanum tuberosum OX=4113 GN=102580747 PE=3 SV=1	102580747	11	6	8	6	1.004	1.137	1.108	0.933	1.01	0.955	0.892	0.0637595
Q3HVN0	Ubiquitin-conjugating enzyme family protein OS=Solanum tuberosum OX=4113 GN=102588901 PE=2 SV=1	102588901	21	2	2	1	1.014	0.985	1.068	0.912	0.995	1.036	0.96	0.396977
M1D539	Protein MAK16 homolog OS=Solanum tuberosum OX=4113 GN=102600507 PE=3 SV=1	102600507	4	1	1	1	1.005	1.046	1.088	0.993	1.038	0.854	0.919	0.240276
M1B2B1	CTP synthase OS=Solanum tuberosum OX=4113 GN=102597065 PE=3 SV=1	102597065	13	7	8	7	1.154	1.12	1.098	0.902	0.878	0.875	0.787	0.000161463
M1BZM9	U1 small nuclear ribonucleoprotein C OS=Solanum tuberosum OX=4113 GN=102605266 PE=3 SV=1	102605266	9	1	1	1	0.889	1.031	1.097	1.005	1.042	0.952	0.994	0.968565
M0ZU96	Heterogeneous nuclear ribonucleoprotein A1 OS=Solanum tuberosum OX=4113 GN=102605340 PE=4 SV=1	102605340	15	5	7	4	1.027	1.107	1.042	0.936	0.961	0.963	0.901	0.013477
M1C498	Small ubiquitin-related modifier OS=Solanum tuberosum OX=4113 GN=102593982 PE=2 SV=1	102593982	17	2	4	1	1.164	1.086	1.21	0.863	0.868	0.857	0.748	0.000812375
M0ZPI3	Complex 1 family protein OS=Solanum tuberosum OX=4113 GN=102600461 PE=4 SV=1	102600461	11	1	2	1	0.986	0.982	1.036	1.019	1.004	0.982	1	0.980956
M1AEI1	RNA-binding protein OS=Solanum tuberosum OX=4113 GN=102588254 PE=4 SV=1	102588254	2	1	1	1	1.039	1.067	0.97	0.925	1.034	0.978	0.955	0.339601
M1CM95	Disease resistance protein R3a OS=Solanum tuberosum OX=4113 PE=3 SV=1	--	3	2	2	1	1.058	1.087	1.03	0.906	0.99	0.952	0.897	0.0220217
M1B0N8	Carbon-sulfur lyase OS=Solanum tuberosum OX=4113 GN=102594903 PE=3 SV=1	102594903	6	1	1	1	0.934	0.949	0.92	0.998	1.111	1.076	1.136	0.0184583
M1D0B5	ER Phosphatidate Phosphatase OS=Solanum tuberosum OX=4113 GN=102592199 PE=3 SV=1	102592199	2	1	1	1	0.972	1.195	0.98	1.052	0.885	0.942	0.915	0.360965
M1BQR7	26S proteasome subunit RPN5b OS=Solanum tuberosum OX=4113 GN=102602759 PE=3 SV=1	102602759	26	10	22	5	0.942	0.934	0.964	1.004	1.05	1.043	1.09	0.00681116
J9ULI1	Osmotic stress-activated protein kinase OS=Solanum tuberosum OX=4113 GN=SnRK2.4 PE=2 SV=1	SnRK2.4	21	6	10	3	0.981	1.194	1.112	0.948	0.956	0.88	0.847	0.0608204
M1BFK9	Putative ovule protein(predicted) OS=Solanum tuberosum OX=4113 GN=102592067 PE=4 SV=1	102592067	7	2	3	2	0.974	0.983	1.022	1.022	1.002	1.002	1.016	0.382478
M1B9P9	Putative DNA-binding family protein-like(predicted) OS=Solanum tuberosum OX=4113 GN=102601858 PE=4 SV=1	102601858	14	1	3	1	1.065	1.087	1.048	0.974	0.96	0.894	0.884	0.0121218
M1CYA5	Heat shock protein 70kD OS=Solanum tuberosum OX=4113 GN=102583475 PE=3 SV=1	102583475	11	5	8	5	0.713	0.758	0.707	1.268	1.24	1.25	1.725	1.83483e-05
M1A0F3	S-adenosylmethionine synthase OS=Solanum tuberosum OX=4113 GN=102591461 PE=3 SV=1	102591461	10	3	6	1	0.997	1.032	1.159	0.982	0.968	0.89	0.891	0.105557
M1B1T6	Putative ovule protein(predicted) OS=Solanum tuberosum OX=4113 GN=102581666 PE=4 SV=1	102581666	30	4	7	4	0.943	0.996	0.924	1.038	1.05	1.034	1.09	0.0189831
Q38HU6	ADP-ribosylation factor 1 OS=Solanum tuberosum OX=4113 GN=102577686 PE=2 SV=1	102577686	43	6	21	1	1.019	0.893	1.026	1.082	1.046	0.937	1.043	0.535222
M0ZRG2	Nuclear pore complex protein NUP35 OS=Solanum tuberosum OX=4113 GN=102582355 PE=3 SV=1	102582355	4	1	1	1	1.01	0.969	1.162	0.985	0.824	1.07	0.917	0.39616
M1BHM0	Component of oligomeric Golgi complex 7 OS=Solanum tuberosum OX=4113 GN=102596472 PE=2 SV=1	102596472	5	3	3	3	1.087	1.022	1.099	0.906	0.978	0.969	0.889	0.0237677
M1C845	Vacuolar protein sorting-associated protein 28 homolog OS=Solanum tuberosum OX=4113 GN=102591419 PE=3 SV=1	102591419	13	2	2	1	0.839	0.72	0.945	0.962	1.042	1.446	1.378	0.102888
K9MBJ7	Glucan endo-1,3-beta-D-glucosidase OS=Solanum tuberosum OX=4113 GN=B13G_14 PE=2 SV=1	B13G_14	2	1	3	1
M1D4V9	Metallocarboxypeptidase inhibitor OS=Solanum tuberosum OX=4113 PE=2 SV=1	--	15	1	11	1	0.986	0.966	0.989	1.053	1.006	1.002	1.041	0.0860645
M0ZM54	Ribosome biogenesis protein WDR12 homolog OS=Solanum tuberosum OX=4113 GN=102587196 PE=3 SV=1	102587196	4	2	2	2	1.132	1.062	1.088	0.931	0.883	0.936	0.838	0.00255096
M1CTQ4	AP complex subunit sigma OS=Solanum tuberosum OX=4113 GN=102605220 PE=3 SV=1	102605220	9	1	1	1
M1A8I6	Ci21A protein OS=Solanum tuberosum OX=4113 PE=3 SV=1	--	59	5	16	5	0.736	0.744	0.738	1.222	1.238	1.267	1.68	1.23586e-06
M1B7U1	Defensin P322 OS=Solanum tuberosum OX=4113 PE=2 SV=1	--	38	3	11	1	0.827	0.859	0.882	1.175	1.076	1.124	1.314	0.000980499
M1CEC4	NTGP4 OS=Solanum tuberosum OX=4113 GN=102604657 PE=4 SV=1	102604657	2	1	1	1	0.931	1.016	0.957	1.065	1.029	1.004	1.067	0.103439
M1ATK8	Heat shock protein binding protein OS=Solanum tuberosum OX=4113 PE=4 SV=1	--	4	1	1	1	0.991	0.958	0.956	1.079	1.057	0.959	1.065	0.178689
M1CQ57	Ribosomal protein S14 OS=Solanum tuberosum OX=4113 GN=102595055 PE=3 SV=1	102595055	37	5	29	1	1.014	1.037	0.987	0.99	1.014	0.988	0.985	0.412344
M1BZZ0	ATP/GTP/Ca++ binding protein OS=Solanum tuberosum OX=4113 GN=102579917 PE=4 SV=1	102579917	29	3	7	3	0.995	1.02	1.046	0.916	0.963	1.014	0.945	0.155696
M0ZUR3	MFP1 attachment factor 1 OS=Solanum tuberosum OX=4113 GN=102580394 PE=4 SV=1	102580394	9	1	1	1	0.974	0.963	1.146	1.094	0.848	0.993	0.952	0.610083
M1CLB1	Transcription factor OS=Solanum tuberosum OX=4113 PE=4 SV=1	--	6	2	3	2	0.96	0.982	0.886	1.148	0.959	1.058	1.119	0.141585
K7WVC7	ER membrane protein complex subunit 2 OS=Solanum tuberosum OX=4113 GN=102596649 PE=2 SV=1	102596649	9	2	4	2	1	1.074	1.018	0.966	1.025	0.935	0.946	0.18235
M1C452	Ribulose-phosphate 3-epimerase, cytoplasmic isoform OS=Solanum tuberosum OX=4113 PE=4 SV=1	--	11	2	4	2	0.778	0.791	0.772	1.2	1.174	1.233	1.541	1.08738e-05
M1B467	GDP-mannose 4,6-dehydratase OS=Solanum tuberosum OX=4113 GN=102580913 PE=3 SV=1	102580913	6	2	6	2	0.983	1.048	0.903	1.055	1.006	0.981	1.037	0.478771
M1BMG7	RBP50 OS=Solanum tuberosum OX=4113 PE=4 SV=1	--	8	1	1	1
M1BQM9	Elongation factor 1-alpha OS=Solanum tuberosum OX=4113 GN=102598326 PE=3 SV=1	102598326	33	14	101	2	0.9	0.906	0.906	1.043	1.112	1.113	1.205	0.00100208
M0ZGD6	Protein UNUSUAL FLORAL ORGANS OS=Solanum tuberosum OX=4113 GN=102592726 PE=4 SV=1	102592726	4	1	1	1	0.964	1.071	0.908	0.895	1.133	1.03	1.039	0.689343
Q2V994	V-type proton ATPase subunit G OS=Solanum tuberosum OX=4113 GN=102589825 PE=2 SV=1	102589825	24	2	2	2	0.959	0.875	1.006	0.968	1.073	1.11	1.11	0.147948
Q2XPX2	40S ribosomal protein S3a OS=Solanum tuberosum OX=4113 GN=102577548 PE=2 SV=1	102577548	30	6	13	2	0.975	1.029	1.072	0.947	0.991	0.991	0.952	0.197286
Q3HVN5	Dehydroascorbate reductase OS=Solanum tuberosum OX=4113 GN=102577622 PE=2 SV=1	102577622	67	13	73	12	0.874	0.907	0.894	1.113	1.103	1.11	1.243	3.98661e-05
M1AQK4	21kD protein OS=Solanum tuberosum OX=4113 GN=102593637 PE=2 SV=1	102593637	9	1	1	1	0.693	0.887	0.744	1.247	1.209	1.172	1.561	0.00396344
M1AFA9	Glutamate dehydrogenase OS=Solanum tuberosum OX=4113 GN=102585678 PE=3 SV=1	102585678	27	9	12	9	1.093	1.06	1.099	0.912	0.916	0.964	0.859	0.00191807
M0ZZS3	Calcineurin B 01 OS=Solanum tuberosum OX=4113 PE=4 SV=1	--	9	2	2	1	0.936	0.972	0.926	1.077	1.07	1.012	1.115	0.0116719
M0ZWQ0	V-type proton ATPase proteolipid subunit OS=Solanum tuberosum OX=4113 GN=102580561 PE=3 SV=1	102580561	4	1	1	1	0.91	1.087	1.044	0.995	1.043	0.937	0.978	0.762932
Q3HRY1	Small GTP-binding protein Sar1BNt OS=Solanum tuberosum OX=4113 GN=102577699 PE=2 SV=1	102577699	13	2	8	1
Q2VCJ2	Ribosomal protein L3 OS=Solanum tuberosum OX=4113 GN=102598069 PE=2 SV=1	102598069	18	7	11	4	1.079	1.064	1.062	0.922	0.946	0.92	0.87	0.000169447
M1CH93	Deoxyhypusine hydroxylase OS=Solanum tuberosum OX=4113 GN=102590353 PE=3 SV=1	102590353	11	3	3	3	1.049	1.002	0.958	0.964	0.949	1.095	1	0.975245
M0ZM14	GNOM-like 1 protein OS=Solanum tuberosum OX=4113 PE=4 SV=1	--	2	2	2	2	1.187	0.973	1.228	1.066	0.702	0.887	0.784	0.147101
M1BEB0	Diphthamide biosynthesis protein OS=Solanum tuberosum OX=4113 GN=102581184 PE=4 SV=1	102581184	2	1	2	1	0.998	1.034	1.234	0.968	0.955	0.848	0.848	0.10671
M1ASR2	Plasma membrane polypeptide OS=Solanum tuberosum OX=4113 GN=102600937 PE=4 SV=1	102600937	31	5	12	5	0.811	0.832	0.823	1.162	1.179	1.114	1.401	5.39961e-05
M1AY89	LOB domain-containing protein OS=Solanum tuberosum OX=4113 GN=102602640 PE=3 SV=1	102602640	12	2	3	2	1.138	1.166	1.182	0.8	0.966	0.799	0.736	0.00832151
Q3HVK4	40S ribosomal protein S6 OS=Solanum tuberosum OX=4113 GN=RPS6a PE=2 SV=1	RPS6a	25	5	8	5	0.979	1.037	1.032	0.99	1.001	0.989	0.978	0.303067
Q38M66	Mitochondrial import inner membrane translocase subunit Tim17 OS=Solanum tuberosum OX=4113 GN=102577490 PE=2 SV=1	102577490	8	1	2	1
M1B517	Dimethylallyltransferase OS=Solanum tuberosum OX=4113 GN=102578229 PE=4 SV=1	102578229	9	1	3	1	0.97	1.048	1.083	1.033	0.97	0.917	0.942	0.272812
M1B8F1	BRO1 domain-containing protein OS=Solanum tuberosum OX=4113 GN=102579226 PE=3 SV=1	102579226	5	2	2	2	0.951	0.95	1.01	1.086	0.983	1.021	1.061	0.169517
M1BHY6	RNA binding protein RZ-1 OS=Solanum tuberosum OX=4113 GN=102593310 PE=4 SV=1	102593310	8	2	5	1	0.96	1.013	0.984	1.019	0.97	1.058	1.03	0.373334
K7XKT4	60S ribosomal protein L1 OS=Solanum tuberosum OX=4113 GN=102590167 PE=2 SV=1	102590167	18	7	20	4	1.07	1.096	1.058	0.979	0.955	0.905	0.881	0.00739084
M1A925	Nucleic acid binding protein OS=Solanum tuberosum OX=4113 GN=102591764 PE=4 SV=1	102591764	2	1	1	1	1.208	1.117	0.985	0.983	0.913	0.829	0.823	0.0665024
M1AKA1	Transporter OS=Solanum tuberosum OX=4113 GN=102606331 PE=4 SV=1	102606331	4	1	1	1	0.886	1.066	1.086	0.93	0.971	1.074	0.979	0.822046
M1AIQ3	APUM23 OS=Solanum tuberosum OX=4113 GN=102587021 PE=4 SV=1	102587021	2	1	1	1
M0ZG19	Putative ovule protein (Fragment)(predicted) OS=Solanum tuberosum OX=4113 GN=102580897 PE=4 SV=1	102580897	5	1	2	1
M1BBI1	Endo-1,3-1,4-beta-d-glucanase OS=Solanum tuberosum OX=4113 PE=4 SV=1	--	7	2	2	2	0.973	0.859	0.777	1.059	1.229	1.071	1.287	0.0344406
M1BGP8	Putative ovule protein(predicted) OS=Solanum tuberosum OX=4113 PE=4 SV=1	--	6	3	5	2	0.945	1.085	1.088	0.885	0.998	0.974	0.916	0.217485
M1B5T1	BLACT_WH domain-containing protein OS=Solanum tuberosum OX=4113 PE=3 SV=1	--	10	1	1	1	0.99	1.2	1.006	1.016	0.775	1.042	0.886	0.32951
M0ZX76	U3 small nucleolar RNA-associated protein OS=Solanum tuberosum OX=4113 PE=4 SV=1	--	7	1	1	1	1.153	1.027	1.148	0.914	0.848	0.945	0.813	0.0141886
M1AHF2	Nucleolar phosphoprotein OS=Solanum tuberosum OX=4113 GN=102601207 PE=4 SV=1	102601207	6	2	2	2	1.048	1.044	0.924	1.108	0.799	1.086	0.992	0.889937
M0ZGT6	60S ribosomal protein L36 OS=Solanum tuberosum OX=4113 GN=102592385 PE=3 SV=1	102592385	9	1	6	1	1.022	1.031	1.031	1.007	0.935	0.99	0.951	0.0870971
M1BG14	COP1-interacting protein 7 OS=Solanum tuberosum OX=4113 GN=102583985 PE=4 SV=1	102583985	2	2	2	2	1.038	1.006	0.984	1.033	0.928	1.022	0.985	0.69329
Q2V995	30S ribosomal protein S15, chloroplastic OS=Solanum tuberosum OX=4113 GN=102595052 PE=2 SV=1	102595052	38	5	10	5	0.99	1	1.016	0.982	0.993	0.954	0.974	0.13909
Q2VCJ1	40S ribosomal protein S27 OS=Solanum tuberosum OX=4113 GN=102600252 PE=2 SV=1	102600252	15	1	1	1	1.203	0.974	1.045	0.937	0.92	0.944	0.869	0.0950191
M1CBH3	Shwachman-Bodian-Diamond syndrome protein OS=Solanum tuberosum OX=4113 GN=102600952 PE=3 SV=1	102600952	9	3	3	3	1.052	0.951	0.915	0.955	0.983	1.046	1.023	0.661274
M1AUM2	2-oxoglutarate-dependent dioxygenase OS=Solanum tuberosum OX=4113 GN=102602308 PE=2 SV=1	102602308	3	1	1	1	1.255	1.08	1.141	0.818	0.775	0.974	0.738	0.0200471
M1AJJ6	TPR domain containing protein OS=Solanum tuberosum OX=4113 GN=107063177 PE=4 SV=1	107063177	12	2	2	2	1.207	0.801	0.944	1.016	1.119	0.91	1.032	0.7695
M1CQL6	Pre-mRNA splicing factor OS=Solanum tuberosum OX=4113 GN=102578923 PE=4 SV=1	102578923	3	2	2	2	0.887	0.864	1.005	1.032	1.131	1.067	1.172	0.0407721
M1CQQ0	U2 snrnp auxiliary factor, small subunit OS=Solanum tuberosum OX=4113 PE=4 SV=1	--	6	1	1	1	0.824	0.79	1.109	0.987	0.99	1.279	1.196	0.252707
M1B5S9	Lactamase_B domain-containing protein OS=Solanum tuberosum OX=4113 PE=4 SV=1	--	2	1	1	1	0.966	1.171	0.882	0.916	1.044	1.03	0.99	0.965653
M1B2C9	Leucine-rich repeat-containing protein OS=Solanum tuberosum OX=4113 GN=102602696 PE=4 SV=1	102602696	5	2	2	2	0.912	1.18	0.972	0.863	0.945	1.141	0.962	0.747333
M1CFR9	Phosphoprotein phosphatase OS=Solanum tuberosum OX=4113 GN=102581182 PE=4 SV=1	102581182	15	7	15	7	0.994	1.071	1.057	0.952	0.958	1.001	0.932	0.0668325
M1C0F3	GRAS7 OS=Solanum tuberosum OX=4113 GN=102591653 PE=3 SV=1	102591653	12	5	8	4	0.95	1.062	0.987	1.014	0.94	1.039	0.998	0.969156
M1A0L1	ATP binding / binding / protein kinase/ protein serine/threonine kinase/ protein tyrosine kinase OS=Solanum tuberosum OX=4113 GN=102596110 PE=3 SV=1	102596110	13	6	8	2	0.892	0.838	0.825	1.142	1.158	1.112	1.335	0.000406743
M1B8T4	Heterogeneous nuclear ribonucleoprotein A2/B1 OS=Solanum tuberosum OX=4113 GN=102604895 PE=4 SV=1	102604895	11	5	7	3	0.97	1.052	0.942	0.994	1.002	1.019	1.017	0.620921
M1A3Z1	Pyridoxin biosynthesis protein PDX1 OS=Solanum tuberosum OX=4113 GN=102588309 PE=3 SV=1	102588309	14	4	9	4	1.098	1.17	1.119	0.881	0.899	0.863	0.78	0.000367677
M0ZX49	Acylphosphatase OS=Solanum tuberosum OX=4113 GN=102603974 PE=3 SV=1	102603974	7	2	2	2	0.948	0.895	0.911	1.148	1.019	1.066	1.174	0.0146011
M1B3C6	Protein phosphatase OS=Solanum tuberosum OX=4113 PE=3 SV=1	--	3	1	1	1
M1CNJ1	2-oxoglutarate dehydrogenase OS=Solanum tuberosum OX=4113 GN=102591883 PE=3 SV=1	102591883	20	15	27	8	1.032	0.958	0.98	1.014	1.005	1.049	1.033	0.269514
M1CDD9	Pyruvate kinase OS=Solanum tuberosum OX=4113 PE=3 SV=1	--	34	14	41	14	0.988	0.984	0.985	1.024	1.021	1.011	1.033	0.00124806
M1CZB2	Cys-3-His zinc finger protein OS=Solanum tuberosum OX=4113 PE=4 SV=1	--	2	1	1	1	1.138	0.756	0.89	0.95	1.156	1.087	1.147	0.325662
M1BWS8	(S)-2-hydroxy-acid oxidase OS=Solanum tuberosum OX=4113 GN=102604120 PE=3 SV=1	102604120	33	10	27	7	0.834	0.818	0.879	1.123	1.151	1.064	1.319	0.000940995
M1B9L0	Nuclease OS=Solanum tuberosum OX=4113 GN=102591820 PE=4 SV=1	102591820	12	2	2	2	0.996	1.004	0.987	0.927	1.145	0.948	1.011	0.928284
M1CA97	Permease I OS=Solanum tuberosum OX=4113 GN=102587137 PE=4 SV=1	102587137	5	2	4	1	1.032	0.975	1.037	1.014	1.048	0.906	0.975	0.608492
Q3HRW1	60S ribosomal protein L13a OS=Solanum tuberosum OX=4113 GN=102584826 PE=2 SV=1	102584826	26	5	7	1	1.024	0.933	0.993	1.051	0.963	0.969	1.011	0.79208
M0ZGM8	SET domain-containing protein OS=Solanum tuberosum OX=4113 GN=102596694 PE=4 SV=1	102596694	5	2	2	2	1.024	1.144	1.032	0.967	0.912	0.95	0.884	0.03696
M0ZQ93	Protein pim1 OS=Solanum tuberosum OX=4113 PE=4 SV=1	--	7	2	3	2	1.023	1.051	1.084	0.918	0.998	0.948	0.907	0.029386
M1C3P3	Why2 protein OS=Solanum tuberosum OX=4113 PE=3 SV=1	--	24	2	2	2	1.181	0.821	0.94	0.986	1.079	0.987	1.037	0.690545
Q41413	Epoxide hydrolase OS=Solanum tuberosum OX=4113 GN=102577626 PE=2 SV=1	102577626	12	3	5	1	0.996	0.981	0.984	1.01	0.996	1.028	1.025	0.0769414
M1A8N2	ABI3-interacting protein 3 OS=Solanum tuberosum OX=4113 GN=102583939 PE=4 SV=1	102583939	5	3	6	3	1.08	1.088	0.94	1.017	1.002	0.94	0.952	0.423653
K7XKT7	UDP-arabinopyranose mutase OS=Solanum tuberosum OX=4113 GN=102589020 PE=2 SV=1	102589020	35	12	52	3	1	1.013	0.985	1.03	1.026	1.013	1.024	0.0697172
M1BRF5	ABC transporter E family member 2 OS=Solanum tuberosum OX=4113 GN=102595871 PE=4 SV=1	102595871	14	7	13	7	1.004	1.026	1.002	0.969	1.018	1.006	0.987	0.476048
M1BHB8	Alpha,alpha-trehalose-phosphate synthase [UDP-forming] 5 OS=Solanum tuberosum OX=4113 GN=102605988 PE=3 SV=1	102605988	18	12	16	10	1.034	0.982	0.968	0.99	1.012	1.022	1.013	0.571165
M1CXI6	Aspartate aminotransferase OS=Solanum tuberosum OX=4113 PE=3 SV=1	--	33	14	27	14	1.028	1.023	0.975	0.982	1.015	0.991	0.987	0.558933
M1B2P2	Kinase OS=Solanum tuberosum OX=4113 PE=4 SV=1	--	4	2	2	1	0.884	1.042	0.899	1.087	1.122	0.962	1.122	0.173399
Q8LK04	Glyceraldehyde-3-phosphate dehydrogenase OS=Solanum tuberosum OX=4113 PE=2 SV=1	--	54	16	118	7	0.964	0.978	1.026	1.027	1.013	0.99	1.021	0.389048
M1B9V1	GDP-mannose pyrophosphorylase OS=Solanum tuberosum OX=4113 GN=102593613 PE=4 SV=1	102593613	36	8	19	3	0.944	0.946	0.97	1.019	1.018	1.034	1.074	0.00211368
M1CI13	Hexose transporter OS=Solanum tuberosum OX=4113 GN=102577500 PE=3 SV=1	102577500	6	3	6	3	0.906	0.868	0.923	1.09	1.107	1.086	1.217	0.000500754
M1BS13	BHLH domain class transcription factor OS=Solanum tuberosum OX=4113 GN=102587940 PE=4 SV=1	102587940	5	2	3	2	1.072	1.08	1.105	1.095	0.931	0.755	0.854	0.191906
M1CM68	Ngg1 interacting factor 3 like 1 binding protein 1 isoform 1 OS=Solanum tuberosum OX=4113 GN=102592509 PE=4 SV=1	102592509	12	3	4	3	0.891	0.906	1.02	1.079	1.115	0.982	1.127	0.102767
P93787	14-3-3 protein OS=Solanum tuberosum OX=4113 GN=35G PE=2 SV=2	35G	48	10	46	6	0.948	0.97	0.936	1.064	1.023	1.062	1.103	0.00399639
M1BPE5	40S ribosomal protein S24 OS=Solanum tuberosum OX=4113 GN=102595901 PE=3 SV=1	102595901	26	3	9	3	1.046	1.082	0.991	0.976	0.965	0.957	0.929	0.0497993
M1CW43	Protein MOS2 OS=Solanum tuberosum OX=4113 GN=102593275 PE=3 SV=1	102593275	4	1	1	1	1.124	1.047	1.027	0.825	1.103	0.896	0.883	0.221335
M1BQF7	LEA_2 domain-containing protein OS=Solanum tuberosum OX=4113 GN=102591635 PE=4 SV=1	102591635	5	1	1	1
M1ADI7	Signal recognition particle receptor alpha subunit OS=Solanum tuberosum OX=4113 GN=102596993 PE=3 SV=1	102596993	5	3	4	3	1.031	1.107	1.009	0.942	0.988	0.954	0.916	0.0509294
Q2XTB8	Eukaryotic translation initiation factor 4C OS=Solanum tuberosum OX=4113 GN=102595704 PE=2 SV=1	102595704	15	2	7	2	0.994	1.047	1.032	0.988	0.958	0.994	0.957	0.0834808
M1AS22	Eukaryotic peptide chain release factor subunit 1-1 OS=Solanum tuberosum OX=4113 GN=102594296 PE=3 SV=1	102594296	7	3	5	1	1.091	0.981	0.974	0.986	0.991	1.014	0.982	0.67636
Q6R2P7	14-3-3 protein OS=Solanum tuberosum OX=4113 GN=St14i PE=2 SV=1	St14i	65	16	97	5	1.116	1.058	1.032	0.922	0.957	0.962	0.886	0.0106794
M1CLH2	Pto-interacting protein 1 OS=Solanum tuberosum OX=4113 GN=102603202 PE=3 SV=1	102603202	18	5	10	1	1.273	0.784	0.945	1.069	0.876	1.05	0.998	0.93283
M1D4Q0	Ethylene receptor homolog OS=Solanum tuberosum OX=4113 GN=102577920 PE=4 SV=1	102577920	2	1	1	1
M1BCA6	60S ribosomal export protein NMD3 OS=Solanum tuberosum OX=4113 GN=102587719 PE=3 SV=1	102587719	12	6	6	5	1.036	1.101	1.028	0.986	0.915	0.95	0.901	0.026904
M1BL96	Cytochome b5 OS=Solanum tuberosum OX=4113 GN=107061245 PE=3 SV=1	107061245	47	4	6	4	0.912	0.965	1.143	1.006	0.991	1.046	1.008	0.871692
M1D6Y3	60S ribosomal protein L12 OS=Solanum tuberosum OX=4113 GN=102589601 PE=3 SV=1	102589601	39	5	21	5	1.071	0.977	1.015	0.969	0.994	1.006	0.969	0.348837
M1CX30	Coated vesicle membrane protein OS=Solanum tuberosum OX=4113 PE=3 SV=1	--	8	2	3	1
Q8H9D4	26S proteasome AAA-ATPase subunit RPT4a OS=Solanum tuberosum OX=4113 GN=StRPT4a PE=2 SV=1	StRPT4a	22	7	27	6	0.97	0.955	0.976	1.006	1.047	1.055	1.071	0.0129665
M0ZYS2	Dead box ATP-dependent RNA helicase OS=Solanum tuberosum OX=4113 PE=4 SV=1	--	13	7	10	2	1.043	0.97	0.957	1.036	1.034	1	1.034	0.310972
M1A615	Pentatricopeptide repeat-containing protein OS=Solanum tuberosum OX=4113 GN=102605645 PE=4 SV=1	102605645	1	1	1	1	1.088	0.96	1.063	0.945	0.949	1.009	0.933	0.195175
M1CJQ6	Aminotransferase family protein OS=Solanum tuberosum OX=4113 GN=102578536 PE=4 SV=1	102578536	21	4	8	3	0.914	1.106	0.931	0.96	1.035	1.051	1.032	0.63149
M1A7M4	14-3-3 protein OS=Solanum tuberosum OX=4113 GN=102581950 PE=2 SV=1	102581950	31	9	46	5	0.999	1.026	1.035	0.951	0.987	0.967	0.949	0.0263772
M1A6B3	Restricted tev movement 1 OS=Solanum tuberosum OX=4113 GN=107057839 PE=3 SV=1	107057839	8	1	2	1	1.089	1.071	0.997	0.899	0.989	0.974	0.907	0.0704765
M0ZMS2	Protein translocase OS=Solanum tuberosum OX=4113 PE=4 SV=1	--	5	5	9	5	1.053	1.02	1.011	0.977	0.971	0.972	0.947	0.0120809
M1A0S8	Nucleic acid binding protein OS=Solanum tuberosum OX=4113 PE=4 SV=1	--	3	1	1	1	0.958	1.035	0.81	0.929	1.109	1.144	1.135	0.258509
M1CMZ3	Superoxide dismutase OS=Solanum tuberosum OX=4113 GN=102588174 PE=3 SV=1	102588174	11	3	4	1	1.102	1.071	1.047	0.966	0.938	0.901	0.871	0.00526656
M1C306	Alpha,alpha-trehalose-phosphate synthase [UDP-forming] 6 OS=Solanum tuberosum OX=4113 GN=102597825 PE=3 SV=1	102597825	15	9	12	8	1.027	1.01	0.983	1.003	0.967	1.058	1.003	0.945243
M1D0I2	AMPK1_CBM domain-containing protein OS=Solanum tuberosum OX=4113 PE=4 SV=1	--	9	2	5	2	0.967	0.999	1.006	1.005	1.014	1.015	1.021	0.173947
M1AIS6	15-cis-phytoene desaturase, chloroplastic/chromoplastic OS=Solanum tuberosum OX=4113 GN=102577582 PE=3 SV=1	102577582	5	2	2	2	1.014	1.054	1.125	0.967	0.939	0.928	0.888	0.0222579
Q2PYX3	Fructose-bisphosphate aldolase OS=Solanum tuberosum OX=4113 GN=102577880 PE=2 SV=1	102577880	57	18	140	10	1.017	1.005	1.007	0.994	0.99	0.986	0.981	0.0106481
B6E1W5	Snakin-1 OS=Solanum tuberosum OX=4113 GN=SN1 PE=2 SV=1	SN1	19	2	2	2	1.15	1.02	1.077	0.916	0.969	0.895	0.856	0.0210725
M1BLF2	Disease resistance protein I2C-5 OS=Solanum tuberosum OX=4113 PE=3 SV=1	--	1	2	2	1	1.03	1.253	1.09	0.918	0.852	0.901	0.792	0.0209671
M1BX33	Coatomer subunit beta OS=Solanum tuberosum OX=4113 GN=102580399 PE=4 SV=1	102580399	23	19	39	6	1.092	1.048	1.106	0.919	0.97	0.891	0.856	0.00636185
K9MBL3	Glucan endo-1,3-beta-D-glucosidase OS=Solanum tuberosum OX=4113 GN=B13G_11 PE=2 SV=1	B13G_11	10	2	3	2
M1C3G7	Aldehyde dehydrogenase family 7 member A1 OS=Solanum tuberosum OX=4113 GN=102598345 PE=3 SV=1	102598345	34	15	43	15	0.981	0.934	0.952	1.033	1.038	1.046	1.087	0.00473371
M1CTC1	Heterogeneous nuclear ribonucleoprotein 27C OS=Solanum tuberosum OX=4113 GN=102604973 PE=4 SV=1	102604973	3	1	4	1	1.008	1.029	1.032	1.005	0.99	0.951	0.96	0.0852304
Q3HVM3	Hydrogen-transporting ATP synthase, rotational mechanism OS=Solanum tuberosum OX=4113 GN=102598959 PE=2 SV=1	102598959	6	1	1	1	0.926	1.038	0.955	1.006	1.044	1.032	1.056	0.1969
M0ZN62	Putative ovule protein(predicted) OS=Solanum tuberosum OX=4113 PE=4 SV=1	--	28	1	1	1
M1AID5	Splicing factor 3a OS=Solanum tuberosum OX=4113 GN=102580192 PE=3 SV=1	102580192	6	3	3	3	1.036	1.023	1.103	0.993	0.954	0.915	0.905	0.0396957
M0ZRZ7	Auxin-responsive protein(predicted) OS=Solanum tuberosum OX=4113 GN=102599014 PE=4 SV=1	102599014	4	1	2	1	1.023	1.06	1.032	0.961	0.976	0.966	0.932	0.00374332
M1CXW5	Putative MICOS complex subunit mic25a-like(predicted) OS=Solanum tuberosum OX=4113 GN=102589428 PE=4 SV=1	102589428	14	3	4	3	0.974	0.946	0.925	1.01	0.987	1.148	1.105	0.117214
M1BLX9	RuvB-like helicase OS=Solanum tuberosum OX=4113 GN=102601112 PE=3 SV=1	102601112	3	1	1	1	1.052	1.02	0.955	1.012	0.994	0.976	0.985	0.662876
M1ADE6	Eukaryotic peptide chain release factor subunit 1-1 OS=Solanum tuberosum OX=4113 GN=102583208 PE=3 SV=1	102583208	7	3	5	1	1.199	1.064	1.153	0.858	0.881	0.887	0.769	0.0020175
M1C2Y5	Protein kinase OS=Solanum tuberosum OX=4113 GN=102602127 PE=4 SV=1	102602127	18	9	13	9	0.979	0.964	1.035	1.032	0.976	1.043	1.025	0.461609
M1AKJ1	RNA-binding protein(predicted) OS=Solanum tuberosum OX=4113 PE=4 SV=1	--	6	1	2	1	0.875	1.03	1.054	1.074	1.057	0.92	1.031	0.700549
M1CS26	Phospholipase D OS=Solanum tuberosum OX=4113 GN=102595135 PE=3 SV=1	102595135	23	15	35	15	0.979	0.996	0.95	1.04	1.011	1.043	1.058	0.029787
M1CYG2	Ectonucleotide pyrophosphatase/phosphodiesterase OS=Solanum tuberosum OX=4113 GN=102593339 PE=4 SV=1	102593339	9	3	8	3	0.938	0.915	0.856	1.102	1.099	1.071	1.208	0.00275787
M1DAJ8	Pentatricopeptide repeat-containing protein OS=Solanum tuberosum OX=4113 GN=102591024 PE=3 SV=1	102591024	2	1	1	1	1.014	1.126	1.12	1.148	0.689	0.94	0.852	0.301196
O24391	Mitochondrial uncoupling protein OS=Solanum tuberosum OX=4113 GN=UCP PE=2 SV=1	UCP	23	7	12	7	0.993	1.012	1.016	0.99	1.025	1.029	1.008	0.625328
M0ZU50	Cytochrome P450 OS=Solanum tuberosum OX=4113 GN=102579747 PE=3 SV=1	102579747	3	1	2	1
M1D5X5	Histidinol-phosphate aminotransferase, chloroplastic OS=Solanum tuberosum OX=4113 GN=102597587 PE=3 SV=1	102597587	15	5	8	5	0.998	0.946	0.918	1.011	1.082	0.963	1.068	0.193811
M1BN86	Adenylate kinase OS=Solanum tuberosum OX=4113 PE=3 SV=1	--	14	3	3	2	0.994	1.014	1.044	0.984	0.998	0.979	0.97	0.121731
M1BYF7	Small nuclear ribonucleoprotein-associated protein OS=Solanum tuberosum OX=4113 GN=102585140 PE=3 SV=1	102585140	7	1	3	1	1.076	0.89	1.045	0.854	0.978	1.157	0.993	0.91757
M1B7H6	Aspartic protease OS=Solanum tuberosum OX=4113 GN=102582495 PE=3 SV=1	102582495	43	17	86	17	0.951	0.874	0.884	1.093	1.07	1.07	1.193	0.00292195
K7VP88	14 kDa proline-rich protein OS=Solanum tuberosum OX=4113 GN=102590907 PE=2 SV=1	102590907	14	2	3	2	0.966	1.001	0.915	1.038	1.051	1.026	1.081	0.0441196
Q38M54	Cytochrome b-c1 complex subunit Rieske, mitochondrial OS=Solanum tuberosum OX=4113 GN=102591978 PE=2 SV=1	102591978	11	3	9	3	0.922	0.933	0.969	1.03	1.057	1.06	1.114	0.00348994
M1BGS9	4-coumarate--CoA ligase OS=Solanum tuberosum OX=4113 GN=102603429 PE=4 SV=1	102603429	17	12	32	12	0.984	0.973	0.961	1.022	1.032	1.014	1.051	0.00416111
Q307X7	50S ribosomal protein L22, chloroplastic OS=Solanum tuberosum OX=4113 GN=102577682 PE=2 SV=1	102577682	37	7	30	4	1.05	0.926	0.99	1.011	1.003	0.996	1.015	0.683813
M1CEI4	ADP-ribosylation factor OS=Solanum tuberosum OX=4113 GN=102595951 PE=3 SV=1	102595951	43	6	19	1	1.081	1.06	1.034	0.984	0.933	0.948	0.902	0.00721597
M1DIP5	Synaptotagmin OS=Solanum tuberosum OX=4113 GN=102596773 PE=3 SV=1	102596773	3	3	4	3	0.992	0.925	0.989	1.024	1.051	1.017	1.064	0.0663405
M1BSL4	Mitochondrial import receptor OS=Solanum tuberosum OX=4113 PE=4 SV=1	--	23	1	3	1
M0ZS71	Geranyl geranyl pyrophosphate synthase OS=Solanum tuberosum OX=4113 GN=102598437 PE=3 SV=1	102598437	9	3	6	3	1.067	1.05	1.082	0.962	0.946	0.918	0.883	0.00156508
M1A3A0	Pentatricopeptide repeat-containing protein OS=Solanum tuberosum OX=4113 PE=4 SV=1	--	5	3	3	3	0.965	1.07	0.998	0.996	1.013	0.97	0.982	0.629164
M1CVV1	4-hydroxy-4-methyl-2-oxoglutarate aldolase OS=Solanum tuberosum OX=4113 GN=102599082 PE=2 SV=1	102599082	30	5	11	4	0.863	0.928	0.884	1.084	1.145	1.102	1.245	0.00121305
M1BFD4	Splicing factor OS=Solanum tuberosum OX=4113 GN=102593185 PE=4 SV=1	102593185	6	1	2	1	1.003	0.986	0.96	1.048	1.006	1	1.036	0.14747
Q307Y7	GTPase OS=Solanum tuberosum OX=4113 GN=102602861 PE=2 SV=1	102602861	25	4	14	3	1.032	1.008	1.016	0.995	0.976	0.987	0.968	0.0215021
M1BA26	ALY protein OS=Solanum tuberosum OX=4113 GN=102577655 PE=3 SV=1	102577655	15	2	4	2	0.924	0.89	1.101	1.097	0.95	1.04	1.059	0.484246
M1BTL1	Pentatricopeptide repeat-containing protein OS=Solanum tuberosum OX=4113 GN=102581885 PE=3 SV=1	102581885	6	3	5	3	1.012	1.018	1.02	1.002	0.98	1.07	1.001	0.998894
B5M4B1	Tubulin beta chain OS=Solanum tuberosum OX=4113 GN=102577624 PE=2 SV=1	102577624	36	12	32	6	1.12	0.993	1.035	0.992	0.924	0.905	0.896	0.0719278
M1AVF2	Two-component sensor histidine kinase bacteria OS=Solanum tuberosum OX=4113 GN=102593308 PE=4 SV=1	102593308	2	1	2	1	1.092	1.022	0.913	0.918	0.949	1.109	0.983	0.831868
M1B1G2	DUF26 domain-containing protein 2 OS=Solanum tuberosum OX=4113 GN=102602299 PE=4 SV=1	102602299	12	3	3	3	1.088	0.967	1.032	0.945	0.916	0.996	0.925	0.140812
M1A136	Ribosomal protein L28 OS=Solanum tuberosum OX=4113 GN=102583234 PE=3 SV=1	102583234	18	3	4	2	1.014	0.925	1.004	1.011	1.046	1	1.039	0.294916
M0ZI35	50S ribosomal protein L9, chloroplastic OS=Solanum tuberosum OX=4113 GN=102606429 PE=3 SV=1	102606429	4	1	1	1	0.992	0.989	1.01	1.013	1.017	0.986	1.008	0.519643
M1B4H3	Amidase OS=Solanum tuberosum OX=4113 GN=102601214 PE=4 SV=1	102601214	7	3	5	3	1.012	0.918	1.013	1.024	1.008	1.026	1.039	0.300693
M0ZUW6	CONSTANS interacting protein 2b OS=Solanum tuberosum OX=4113 GN=102587685 PE=4 SV=1	102587685	5	1	2	1	1.285	0.706	1.031	0.882	0.914	1.175	0.983	0.983955
M1A854	Alphavirus core protein family OS=Solanum tuberosum OX=4113 GN=102590049 PE=3 SV=1	102590049	9	3	8	2	0.91	0.881	0.952	1.058	1.11	1.074	1.182	0.00324039
M1BT07	Sua5 OS=Solanum tuberosum OX=4113 PE=3 SV=1	--	6	1	1	1
Q9MT29	Cystathionine gamma-synthase isoform 2 OS=Solanum tuberosum OX=4113 GN=CgS2 PE=2 SV=1	CgS2	5	3	4	2	1.12	1.208	1.146	0.89	0.888	0.802	0.743	0.00189741
M1BBH4	Patellin-3 OS=Solanum tuberosum OX=4113 PE=4 SV=1	--	35	6	7	5	0.984	0.993	0.977	0.962	1.005	1.044	1.019	0.483752
M1CNP0	Cell division protein ftsy OS=Solanum tuberosum OX=4113 GN=102585654 PE=3 SV=1	102585654	9	3	3	3	1.032	0.925	0.995	0.985	1.015	1.049	1.033	0.421984
M1BGN4	Cytosolic acetoacetyl-coenzyme A thiolase OS=Solanum tuberosum OX=4113 GN=102600847 PE=3 SV=1	102600847	31	8	17	6	1.13	1.13	1.12	0.896	0.865	0.883	0.782	2.08031e-05
M1CHW0	Ribosomal protein OS=Solanum tuberosum OX=4113 GN=102606043 PE=3 SV=1	102606043	33	6	22	1	0.965	0.878	1.098	1.178	0.851	1.034	1.041	0.768738
M1AZD2	14-3-3 protein OS=Solanum tuberosum OX=4113 GN=102586856 PE=2 SV=1	102586856	58	12	54	8	0.946	0.975	0.968	1.066	1.048	1.018	1.084	0.00767143
Q3HRX3	Hydroxyacylglutathione hydrolase cytoplasmic OS=Solanum tuberosum OX=4113 GN=102584437 PE=2 SV=1	102584437	19	4	11	4	0.955	0.962	0.915	1.084	1.047	1.049	1.123	0.00383036
M1ACF3	Eukaryotic peptide chain release factor subunit 1-3 OS=Solanum tuberosum OX=4113 GN=102596756 PE=3 SV=1	102596756	17	7	14	5	1.104	1.141	1.085	0.896	0.889	0.89	0.803	0.000127124
Q2XPV3	Oligouridylate binding protein OS=Solanum tuberosum OX=4113 GN=102577639 PE=2 SV=1	102577639	8	1	1	1
Q9M3H3	Annexin OS=Solanum tuberosum OX=4113 GN=an34 PE=2 SV=1	an34	53	15	86	15	0.903	0.873	0.879	1.124	1.064	1.103	1.24	0.000358353
M1C0B2	RNA-binding protein OS=Solanum tuberosum OX=4113 GN=102583609 PE=3 SV=1	102583609	6	3	3	3	1.038	1.009	1.084	0.921	0.919	1.046	0.922	0.15653
Q2XPV8	40S ribosomal protein S3a OS=Solanum tuberosum OX=4113 PE=2 SV=1	--	37	9	20	5	1.036	0.972	1.058	0.974	1.014	1.012	0.978	0.498874
M1A4E9	WD-repeat protein OS=Solanum tuberosum OX=4113 GN=102587545 PE=3 SV=1	102587545	5	3	3	3	1.058	1.06	1.104	0.864	1.019	0.92	0.87	0.0475274
M1CVC1	Gamma-glutamylcyclotransferase OS=Solanum tuberosum OX=4113 GN=102584350 PE=3 SV=1	102584350	4	1	3	1
M0ZKT6	Cysteine desulfurylase OS=Solanum tuberosum OX=4113 GN=102586162 PE=4 SV=1	102586162	2	1	2	1	0.986	1.047	1.063	0.978	0.954	0.99	0.944	0.0866725
M1CKZ4	BAH domain-containing protein OS=Solanum tuberosum OX=4113 PE=4 SV=1	--	1	1	2	1
Q2XPX1	L-allo-threonine aldolase OS=Solanum tuberosum OX=4113 GN=102577840 PE=2 SV=1	102577840	42	11	34	11	1.042	1.006	1.046	0.952	0.974	0.998	0.945	0.0373491
M1AHC8	50S ribosomal protein L7/L12 OS=Solanum tuberosum OX=4113 GN=102598332 PE=4 SV=1	102598332	5	1	1	1	0.978	1.045	0.922	1.047	0.962	1.049	1.038	0.454191
M1AHU8	Glucosamine 6-phosphate N-acetyltransferase OS=Solanum tuberosum OX=4113 PE=3 SV=1	--	5	1	1	1	0.823	0.85	1.012	1.209	1.103	0.989	1.229	0.0746964
M1CRG6	Dihydroorotase OS=Solanum tuberosum OX=4113 GN=102595472 PE=3 SV=1	102595472	14	3	7	3	0.957	0.786	0.946	1.086	1.155	1.048	1.223	0.0427935
K7W5R9	Calcium load-activated calcium channel OS=Solanum tuberosum OX=4113 GN=102597373 PE=2 SV=1	102597373	6	1	3	1	1.095	0.99	1.052	0.984	0.902	0.994	0.918	0.114579
Q43840	NADH dehydrogenase [ubiquinone] flavoprotein 1, mitochondrial OS=Solanum tuberosum OX=4113 GN=102578812 PE=2 SV=1	102578812	24	9	14	9	1.004	0.989	0.938	1.002	1.057	1.003	1.045	0.181605
M1BV83	Peptidylprolyl isomerase OS=Solanum tuberosum OX=4113 GN=102589847 PE=4 SV=1	102589847	6	3	4	3	1.028	0.976	1.043	0.997	0.994	0.957	0.968	0.244824
Q8W214	Single-stranded DNA binding protein OS=Solanum tuberosum OX=4113 GN=102577524 PE=2 SV=1	102577524	16	3	6	2	0.967	1.018	1.154	1.003	0.991	0.988	0.95	0.409141
M1BD90	Ran-binding protein OS=Solanum tuberosum OX=4113 GN=102580884 PE=4 SV=1	102580884	2	1	1	1	0.997	0.959	1.141	0.937	0.976	1.006	0.943	0.371856
M1CMU9	IST1-like protein(predicted) OS=Solanum tuberosum OX=4113 GN=102585287 PE=3 SV=1	102585287	15	5	12	5	0.959	1.07	1.012	1.024	0.956	0.997	0.979	0.610036
Q38JH1	GTP-binding nuclear protein OS=Solanum tuberosum OX=4113 GN=102595232 PE=2 SV=1	102595232	40	9	27	9	0.946	0.95	0.98	1.055	1.072	1.022	1.095	0.00719348
Q38HT0	Proteasome subunit alpha type OS=Solanum tuberosum OX=4113 GN=102577646 PE=2 SV=1	102577646	45	9	19	6	0.998	0.929	0.954	1.07	1.034	1.084	1.107	0.0157887
M0ZGX2	Putative cAMP-regulated phosphoprotein 19-related protein-like(predicted) OS=Solanum tuberosum OX=4113 GN=102583665 PE=3 SV=1	102583665	29	3	3	3	1.033	0.971	1.063	0.917	0.981	1.077	0.97	0.584383
M1CHV6	Ferredoxin OS=Solanum tuberosum OX=4113 GN=102605264 PE=3 SV=1	102605264	20	2	12	2	1.262	1.255	1.267	0.75	0.759	0.765	0.601	1.47997e-07
M1CCM2	5'-deoxynucleotidase OS=Solanum tuberosum OX=4113 GN=102594556 PE=3 SV=1	102594556	20	3	10	3	0.922	0.998	0.984	0.926	0.959	1.207	1.065	0.551551
M0ZXK7	Acetylglutamate kinase OS=Solanum tuberosum OX=4113 GN=102589347 PE=3 SV=1	102589347	9	2	3	2	0.952	1.008	1.039	0.992	1.033	0.985	1.004	0.896705
M1BYZ5	Scarecrow OS=Solanum tuberosum OX=4113 GN=102582834 PE=3 SV=1	102582834	16	7	7	5	1.018	0.98	0.986	0.995	1.019	1.005	1.012	0.438427
M1BCM1	40S ribosomal protein S27 OS=Solanum tuberosum OX=4113 GN=102600252 PE=3 SV=1	102600252	15	1	1	1
M1B7F5	C2 OS=Solanum tuberosum OX=4113 GN=102597867 PE=4 SV=1	102597867	15	1	1	1	0.99	1.071	1.185	0.851	0.909	1.024	0.858	0.11
M1CWL7	Eukaryotic translation initiation factor 3 subunit D OS=Solanum tuberosum OX=4113 GN=102588135 PE=3 SV=1	102588135	17	9	20	9	1.002	1.03	1.027	1.025	0.974	0.983	0.975	0.226502
M1BZB5	Probable 6-phosphogluconolactonase OS=Solanum tuberosum OX=4113 PE=3 SV=1	--	7	2	3	2	0.913	0.933	0.905	1.09	1.078	1.068	1.176	0.000114033
M1BWI7	40S ribosomal protein S4 OS=Solanum tuberosum OX=4113 GN=102588047 PE=3 SV=1	102588047	32	9	39	3	1.045	1.072	1.032	0.948	0.953	0.971	0.912	0.00232117
M1BKU2	Actin OS=Solanum tuberosum OX=4113 GN=102584969 PE=2 SV=1	102584969	43	12	87	1	1.076	1.043	0.958	0.994	1.018	0.924	0.954	0.362402
M0ZH94	CwfJ-like family protein / zinc finger (CCCH-type) family protein OS=Solanum tuberosum OX=4113 GN=102588813 PE=4 SV=1	102588813	3	2	2	2	1.024	1.022	1.018	0.978	0.999	0.972	0.962	0.0106561
M0ZSU7	Spliceosome associated protein OS=Solanum tuberosum OX=4113 PE=4 SV=1	--	9	5	10	3	1.16	0.972	0.954	1.03	1.023	0.892	0.954	0.594861
M1BKX0	Methyltransferase OS=Solanum tuberosum OX=4113 GN=102605358 PE=3 SV=1	102605358	6	3	5	2	1.064	1.083	1.115	0.879	0.947	0.961	0.854	0.0068479
M1B143	Transmembrane 9 superfamily member OS=Solanum tuberosum OX=4113 GN=102578997 PE=3 SV=1	102578997	4	2	3	2	1.215	1.078	1.126	0.848	0.934	0.842	0.767	0.00544095
M1C3J6	Putative thiazole synthase-like(predicted) OS=Solanum tuberosum OX=4113 GN=102598690 PE=4 SV=1	102598690	6	1	1	1	0.918	0.996	0.918	1.025	0.995	1.139	1.115	0.0924943
M1B2T1	Clathrin assembly protein OS=Solanum tuberosum OX=4113 GN=102602571 PE=4 SV=1	102602571	3	2	3	1	0.996	1.046	0.943	0.933	1.006	1.08	1.011	0.850057
M1D3U7	Metal ion binding protein OS=Solanum tuberosum OX=4113 GN=102587395 PE=4 SV=1	102587395	4	1	2	1	0.913	0.858	0.85	1.141	1.115	1.096	1.279	0.000621164
M0ZNL5	Glutathione s-transferase OS=Solanum tuberosum OX=4113 GN=102591927 PE=3 SV=1	102591927	13	3	5	1
M1D2K2	Transmembrane 9 superfamily member OS=Solanum tuberosum OX=4113 GN=102604052 PE=3 SV=1	102604052	3	1	3	1	0.859	0.755	1.198	1.015	1.078	1.086	1.131	0.366454
M1CKG8	AGO4-1 OS=Solanum tuberosum OX=4113 GN=102589875 PE=3 SV=1	102589875	15	12	25	9	1.066	1.06	1.048	0.906	0.958	0.912	0.875	0.00183873
M1BWX8	Retiin OS=Solanum tuberosum OX=4113 GN=102597268 PE=4 SV=1	102597268	4	1	2	1	0.913	1.077	1.091	0.939	1.082	0.917	0.954	0.575343
M1CQA0	Vacuolar protein-sorting-associated protein 37 homolog 1 OS=Solanum tuberosum OX=4113 GN=102591836 PE=3 SV=1	102591836	4	1	1	1	1.134	1.16	1.104	0.892	0.883	0.871	0.779	9.51125e-05
M1D467	Tospovirus resistance protein B OS=Solanum tuberosum OX=4113 PE=3 SV=1	--	2	1	1	1	0.984	1.086	1.045	1.038	1.037	0.833	0.934	0.404678
Q38JI9	GTP-binding protein OS=Solanum tuberosum OX=4113 GN=102577689 PE=2 SV=1	102577689	38	6	10	2	1.016	1.082	1.043	0.91	0.944	1.024	0.916	0.0882145
M1C8V6	ACI13 OS=Solanum tuberosum OX=4113 PE=4 SV=1	--	10	1	1	1
M1A0I0	Protein-synthesizing GTPase OS=Solanum tuberosum OX=4113 GN=102578436 PE=4 SV=1	102578436	16	6	11	1	0.964	0.993	1.028	1.016	0.94	1.044	1.005	0.910377
M1B973	Transcription factor APFI OS=Solanum tuberosum OX=4113 GN=102577772 PE=4 SV=1	102577772	18	4	5	4	1.036	1.09	0.996	0.948	0.978	0.967	0.927	0.0522382
M1CTV7	Citrate synthase OS=Solanum tuberosum OX=4113 GN=102595372 PE=3 SV=1	102595372	22	8	19	8	0.924	0.944	0.957	1.056	1.088	1.055	1.132	0.00098203
M1C511	Dolichyl-diphosphooligosaccharide--protein glycosyltransferase subunit 1 OS=Solanum tuberosum OX=4113 GN=102583942 PE=3 SV=1	102583942	12	6	8	5	0.909	1.061	0.956	1.058	1.003	0.94	1.026	0.668931
Q8H9D5	Actin depolymerizing factor 6 OS=Solanum tuberosum OX=4113 GN=StADF6 PE=2 SV=1	StADF6	11	1	1	1	0.921	1.078	1.153	0.922	1.069	0.883	0.912	0.358827
M1BHP6	AMP deaminase OS=Solanum tuberosum OX=4113 PE=3 SV=1	--	17	2	3	2	0.975	1.224	1.084	0.885	0.997	0.872	0.839	0.0911385
Q3HRZ3	40S ribosomal protein S15a-1 OS=Solanum tuberosum OX=4113 GN=102588930 PE=2 SV=1	102588930	28	4	17	4	0.966	0.981	1.008	1.024	1.038	1.002	1.037	0.087879
M1C777	CDS Pa_5_4610 OS=Solanum tuberosum OX=4113 GN=102603777 PE=4 SV=1	102603777	11	1	1	1	0.947	0.904	0.972	1.075	1.021	1.073	1.123	0.0129365
M1AED5	Elongation factor 1-alpha OS=Solanum tuberosum OX=4113 PE=3 SV=1	--	40	16	112	4	0.986	1.02	0.998	1.006	1.023	1	1.008	0.52628
Q8LT15	Mitogen-activated protein kinase OS=Solanum tuberosum OX=4113 GN=StMPK4 PE=2 SV=1	StMPK4	3	1	1	1	0.89	0.754	0.92	1.203	1.083	1.118	1.328	0.014275
M1CDJ0	Hypersensitive-induced reaction protein OS=Solanum tuberosum OX=4113 GN=102583071 PE=2 SV=1	102583071	14	4	7	1	0.967	0.97	0.964	1.052	1.018	1.028	1.068	0.00269217
M1AJ68	Alkaline/neutral invertase OS=Solanum tuberosum OX=4113 PE=3 SV=1	--	7	3	4	1
M1C8J1	Bet1 OS=Solanum tuberosum OX=4113 GN=102579420 PE=4 SV=1	102579420	17	2	2	2	0.979	1.052	0.98	1.122	0.921	0.959	0.997	0.929413
M0ZVM7	Isoform 2 of UPF0183 protein OS=Solanum tuberosum OX=4113 GN=102605686 PE=3 SV=1	102605686	2	1	1	1	1.143	1.031	1.126	0.907	0.867	0.958	0.828	0.0120022
M1BY76	Autophagy_act_C domain-containing protein OS=Solanum tuberosum OX=4113 PE=4 SV=1	--	3	1	1	1
M1CS31	Nucleic acid binding protein OS=Solanum tuberosum OX=4113 GN=102594258 PE=4 SV=1	102594258	18	3	4	1	0.998	0.964	0.982	1.002	1.058	0.984	1.034	0.240443
M1BC19	Prohibitin OS=Solanum tuberosum OX=4113 GN=102588596 PE=2 SV=1	102588596	10	3	6	2	0.913	0.939	0.939	1.076	1.048	1.06	1.141	0.000400949
M1A2W9	Cytochrome P450 OS=Solanum tuberosum OX=4113 GN=102590239 PE=3 SV=1	102590239	4	1	1	1
M0ZHH0	Serine/threonine-protein kinase OS=Solanum tuberosum OX=4113 GN=102593266 PE=4 SV=1	102593266	4	1	1	1	1.074	1.235	1.013	0.833	0.905	0.975	0.817	0.0537614
M0ZUC6	Bet_v_1 domain-containing protein OS=Solanum tuberosum OX=4113 GN=102593760 PE=4 SV=1	102593760	5	1	1	1	1.134	1.012	1.179	0.962	0.906	0.845	0.816	0.0266571
M1ABD4	Apyrase 3 OS=Solanum tuberosum OX=4113 GN=102590620 PE=3 SV=1	102590620	2	1	2	1	1.026	0.991	0.869	0.897	1.148	1.061	1.076	0.469186
Q3HVL7	TSJT1 OS=Solanum tuberosum OX=4113 GN=102596316 PE=2 SV=1	102596316	22	5	16	5	0.887	0.891	0.883	1.103	1.064	1.091	1.224	5.08447e-05
M1D2K9	Xyloglucan endotransglucosylase/hydrolase OS=Solanum tuberosum OX=4113 GN=102605859 PE=3 SV=1	102605859	7	2	3	2	0.877	0.93	0.887	1.121	1.054	1.112	1.22	0.00166209
M1AI67	Cytochrome c oxidase subunit 5C OS=Solanum tuberosum OX=4113 GN=102599273 PE=3 SV=1	102599273	13	1	2	1	1.061	0.916	0.983	1.029	1.03	0.982	1.027	0.562394
M1AAS0	Histone-lysine N-methyltransferase, H3 lysine-9 specific SUVH1 OS=Solanum tuberosum OX=4113 GN=102601580 PE=4 SV=1	102601580	17	10	12	10	1.028	1.028	1.021	0.979	0.966	0.976	0.949	0.000359943
M1BP42	DUF300 family protein OS=Solanum tuberosum OX=4113 GN=102587004 PE=4 SV=1	102587004	6	2	3	2	0.846	0.73	0.934	1.112	1.178	1.162	1.375	0.0117831
M1CXT8	Peptide deformylase OS=Solanum tuberosum OX=4113 GN=102581807 PE=3 SV=1	102581807	8	2	3	2	1.034	1.094	1.1	0.964	0.901	0.936	0.868	0.00698125
M0ZT40	Sucrose synthase OS=Solanum tuberosum OX=4113 GN=102577594 PE=3 SV=1	102577594	27	20	69	9	1.72	1.708	1.74	0.337	0.37	0.349	0.204	5.59923e-07
M1A6P2	Rac-like GTP-binding protein OS=Solanum tuberosum OX=4113 GN=102598995 PE=3 SV=1	102598995	11	2	2	2	0.979	0.97	0.972	1.02	1.062	0.998	1.054	0.045943
M1CSV0	Putative nuclear nucleic acid-binding protein C1D-like(predicted) OS=Solanum tuberosum OX=4113 GN=102589730 PE=4 SV=1	102589730	8	2	2	2	1.004	0.924	1.171	1.076	0.907	0.937	0.942	0.545133
M1CDP7	Arogenate dehydratase OS=Solanum tuberosum OX=4113 GN=102602486 PE=4 SV=1	102602486	11	3	3	3	1.188	1.06	1.176	0.908	0.879	0.834	0.765	0.00376333
M0ZI18	Heat shock cognate 70 kDa protein OS=Solanum tuberosum OX=4113 GN=102595219 PE=3 SV=1	102595219	41	21	104	5	0.939	0.937	0.93	1.047	1.038	1.059	1.12	6.24626e-05
M1BJZ7	RNA polymerase II subunit B1 CTD phosphatase RPAP2 homolog OS=Solanum tuberosum OX=4113 GN=102590034 PE=3 SV=1	102590034	2	1	1	1
Q3HRX7	Ribosomal protein L25 OS=Solanum tuberosum OX=4113 GN=102588879 PE=2 SV=1	102588879	20	3	14	2	0.984	0.995	1.097	0.973	0.987	0.993	0.96	0.321361
M1CKH6	40S ribosomal protein S29 OS=Solanum tuberosum OX=4113 GN=102599926 PE=3 SV=1	102599926	18	1	1	1	0.969	0.962	0.91	1.031	1.059	1.061	1.109	0.00901469
K7X8C6	Ubiquitin-conjugating enzyme E2 36 OS=Solanum tuberosum OX=4113 GN=102604957 PE=2 SV=1	102604957	29	3	8	1	1.029	0.943	0.979	0.998	0.979	1.07	1.033	0.43681
M1C0J7	Small ubiquitin-related modifier OS=Solanum tuberosum OX=4113 GN=102602813 PE=2 SV=1	102602813	31	3	6	2	1.004	0.954	0.971	1.023	1.016	1.03	1.048	0.0388723
M1B847	Putative ovule protein(predicted) OS=Solanum tuberosum OX=4113 GN=102603185 PE=4 SV=1	102603185	4	1	1	1	0.828	1.033	1.048	0.919	1.067	1.107	1.063	0.539186
M1BV48	DEAD-box ATP-dependent RNA helicase 56 OS=Solanum tuberosum OX=4113 GN=102589835 PE=4 SV=1	102589835	23	8	21	1	1.069	1.018	1.066	0.94	0.97	0.918	0.897	0.00841616
M1C132	Dihydrolipoyllysine-residue succinyltransferase OS=Solanum tuberosum OX=4113 GN=102604382 PE=3 SV=1	102604382	11	4	7	2	0.956	0.956	0.929	1.041	1.024	1.07	1.103	0.00353264
K7WU45	Fructokinase 3 OS=Solanum tuberosum OX=4113 GN=102593836 PE=2 SV=1	102593836	21	6	9	5	1.006	0.962	0.974	1.03	1.034	0.981	1.035	0.186609
M1ADG4	ABC transporter family protein OS=Solanum tuberosum OX=4113 GN=102589782 PE=4 SV=1	102589782	4	1	1	1	0.933	1.11	1.086	0.907	0.999	0.987	0.925	0.288712
M1D0R8	Sporulation protein RMD5 OS=Solanum tuberosum OX=4113 GN=102586858 PE=4 SV=1	102586858	8	3	3	3	0.932	1.009	1.046	0.978	0.996	0.983	0.99	0.807789
M1AEB0	RuvB-like helicase OS=Solanum tuberosum OX=4113 GN=102579037 PE=3 SV=1	102579037	11	4	7	1	1.105	1.032	1.121	0.891	0.94	0.935	0.849	0.00598525
M0ZJ54	Cleavage and polyadenylation specificity factor subunit 3-I OS=Solanum tuberosum OX=4113 GN=102582676 PE=4 SV=1	102582676	6	3	5	3	1.048	0.961	1.122	0.958	0.896	0.982	0.906	0.13635
M1AD46	UDP-glucuronate 5-epimerase OS=Solanum tuberosum OX=4113 GN=102582872 PE=4 SV=1	102582872	3	1	1	1	1.062	1.079	0.86	1.098	0.825	1.082	1.001	0.988508
M0ZIM7	NADH dehydrogenase [ubiquinone] 1 alpha subcomplex subunit 12 OS=Solanum tuberosum OX=4113 GN=102605402 PE=3 SV=1	102605402	33	6	12	6	0.937	0.963	1.014	1.046	1.047	0.998	1.061	0.102125
M1DJU6	Exocyst subunit Exo70 family protein OS=Solanum tuberosum OX=4113 GN=102584521 PE=3 SV=1	102584521	1	1	1	1	1.033	1.012	1.225	0.937	1.028	0.801	0.846	0.149061
M1CGV9	Uridine kinase OS=Solanum tuberosum OX=4113 GN=102601516 PE=3 SV=1	102601516	16	7	10	4	0.965	0.983	1.009	1.029	0.982	0.996	1.017	0.426713
M1A843	ATCUL3/ATCUL3A/CUL3/CUL3A OS=Solanum tuberosum OX=4113 GN=102605397 PE=3 SV=1	102605397	6	5	6	1	1.086	1.004	0.968	0.964	1.024	1.011	0.981	0.653985
M1C9R6	Pollen specific LIM domain-containing protein OS=Solanum tuberosum OX=4113 GN=102586458 PE=4 SV=1	102586458	5	1	3	1	0.998	0.985	1.024	0.985	1.019	0.996	0.998	0.886749
M1BPZ5	Malate dehydrogenase OS=Solanum tuberosum OX=4113 GN=102598930 PE=3 SV=1	102598930	30	8	30	7	1.043	1.008	1.045	0.966	1.009	0.979	0.954	0.0541621
M1C9W8	4-coumarate--CoA ligase OS=Solanum tuberosum OX=4113 PE=4 SV=1	--	5	2	2	2	0.951	1.07	1.076	1.071	0.908	0.944	0.944	0.411116
M0ZHV2	Xyloglucan endotransglucosylase/hydrolase OS=Solanum tuberosum OX=4113 GN=102599489 PE=3 SV=1	102599489	23	6	7	6	1.025	0.989	0.949	1.035	0.977	0.935	0.995	0.882952
M1BIF4	Ras GTPase; Sigma-54 factor, interaction region OS=Solanum tuberosum OX=4113 GN=102604566 PE=4 SV=1	102604566	38	7	10	4	0.991	0.968	1.033	1	1.065	0.95	1.008	0.864649
M1D2D9	Serine C-palmitoyltransferase OS=Solanum tuberosum OX=4113 GN=102580157 PE=3 SV=1	102580157	2	1	2	1
M0ZG71	Sialin OS=Solanum tuberosum OX=4113 GN=102599205 PE=3 SV=1	102599205	3	2	3	2	1.015	1.034	1.067	0.953	0.954	0.995	0.931	0.0250161
M1ATY8	Chaperonin CPN60-2, mitochondrial OS=Solanum tuberosum OX=4113 GN=102590709 PE=3 SV=1	102590709	41	18	48	11	0.936	0.933	0.938	1.064	1.066	1.07	1.14	5.37593e-07
M1BEG6	NAD-dependent isocitrate dehydrogenase OS=Solanum tuberosum OX=4113 GN=102603033 PE=3 SV=1	102603033	22	7	15	6	0.977	0.985	0.976	1.018	1.077	0.99	1.05	0.125379
M1BD45	Adenylyl-sulfate reductase OS=Solanum tuberosum OX=4113 GN=102600029 PE=4 SV=1	102600029	11	4	4	2	1.369	1.314	1.286	0.66	0.739	0.71	0.531	7.48091e-05
M1B649	Putative zinc finger CCCH domain-containing protein 31-like(predicted) OS=Solanum tuberosum OX=4113 PE=4 SV=1	--	14	1	1	1	0.918	1.111	0.978	1.009	0.972	1.024	0.999	0.970724
M1CIJ8	Ubiquitin-protein ligase OS=Solanum tuberosum OX=4113 GN=102581460 PE=4 SV=1	102581460	5	1	1	1	0.923	0.843	0.809	1.167	1.125	1.101	1.318	0.00285369
M1A9Q7	GPI transamidase component family protein / Gaa1-like family protein OS=Solanum tuberosum OX=4113 PE=4 SV=1	--	1	1	1	1	1.034	1.002	1.065	0.999	0.893	1.023	0.94	0.236314
M1CZP5	Peptidyl-prolyl cis-trans isomerase OS=Solanum tuberosum OX=4113 GN=102589666 PE=3 SV=1	102589666	29	6	24	5	1.007	1.021	1.029	0.991	0.982	0.981	0.966	0.00847677
M1B984	Putative ovule protein(predicted) OS=Solanum tuberosum OX=4113 PE=4 SV=1	--	9	1	2	1	0.914	0.925	1.006	1.085	1.045	1.021	1.108	0.0425143
M1BWX3	Putative nucleic acid-binding-like(predicted) OS=Solanum tuberosum OX=4113 GN=102590467 PE=4 SV=1	102590467	14	2	4	2	1.053	1.062	0.997	0.98	0.94	0.982	0.933	0.046024
M1BEF1	Chaperone binding protein OS=Solanum tuberosum OX=4113 GN=102593700 PE=4 SV=1	102593700	13	4	4	4	1.076	1.067	1.008	0.93	0.918	0.946	0.887	0.0057566
M0ZIF8	Peptidylprolyl isomerase OS=Solanum tuberosum OX=4113 GN=102588177 PE=4 SV=1	102588177	2	1	1	1
M1BI11	Serine/arginine rich splicing factor OS=Solanum tuberosum OX=4113 PE=4 SV=1	--	3	1	1	1	1.009	1.073	0.994	0.983	0.989	0.967	0.955	0.137871
M0ZGF1	Ubiquitin carrier protein OS=Solanum tuberosum OX=4113 GN=102598215 PE=3 SV=1	102598215	7	1	3	1	1.047	1.105	1.051	0.89	1.026	0.907	0.881	0.0555094
M0ZYT7	Chromomethylase OS=Solanum tuberosum OX=4113 PE=3 SV=1	--	2	1	1	1	1.308	1.235	1.308	0.77	0.77	0.692	0.58	0.000173431
M1APW6	S-adenosylmethionine-dependent methyltransferase OS=Solanum tuberosum OX=4113 GN=102596303 PE=4 SV=1	102596303	37	7	8	6	1.055	1.037	1.07	0.964	0.95	0.934	0.901	0.00124502
M1C005	Phosphoglycerate kinase OS=Solanum tuberosum OX=4113 PE=3 SV=1	--	50	15	55	10	0.947	0.959	0.957	1.04	1.04	1.058	1.096	0.000187512
M1BXE8	Nuclear matrix constituent protein 2 OS=Solanum tuberosum OX=4113 GN=102582491 PE=4 SV=1	102582491	1	1	1	1	0.88	1.037	0.851	1.077	1.023	1.122	1.164	0.0807517
M1D165	Alcohol dehydrogenase 3 OS=Solanum tuberosum OX=4113 PE=3 SV=1	--	26	10	37	1	1.237	1.234	1.245	0.773	0.766	0.758	0.618	1.70773e-07
M1BS36	DUF26 domain-containing protein 2 OS=Solanum tuberosum OX=4113 PE=4 SV=1	--	3	1	1	1	0.923	0.868	0.884	1.105	1.063	1.134	1.234	0.00129492
M1AYH3	Allene-oxide cyclase OS=Solanum tuberosum OX=4113 PE=3 SV=1	--	27	4	15	4	0.895	0.983	0.903	1.037	1.043	1.093	1.141	0.0179596
M1BUI7	60S ribosomal protein L10 OS=Solanum tuberosum OX=4113 PE=3 SV=1	--	24	4	8	2	0.981	0.948	1.044	0.977	1.028	1.009	1.014	0.677715
M1BJC3	Transmembrane protein(predicted) OS=Solanum tuberosum OX=4113 GN=102593974 PE=4 SV=1	102593974	4	2	2	2	1.003	1.01	1.034	1.019	0.971	0.975	0.973	0.201762
M0ZY64	Spermidine synthase OS=Solanum tuberosum OX=4113 PE=3 SV=1	--	12	3	5	2	1.033	1.036	0.993	0.986	0.996	0.962	0.961	0.0838756
M1C7W7	Map3k delta-1 protein kinase OS=Solanum tuberosum OX=4113 GN=102580545 PE=4 SV=1	102580545	3	2	2	2	0.976	0.996	1.03	1.016	0.994	0.996	1.001	0.933354
M0ZQZ3	Sn-2 protein OS=Solanum tuberosum OX=4113 GN=102584942 PE=4 SV=1	102584942	11	2	2	2	0.915	0.941	0.922	1.171	1.016	1.026	1.157	0.0368766
M1B8D3	40S ribosomal protein SA OS=Solanum tuberosum OX=4113 PE=3 SV=1	--	30	8	32	2	0.992	1.042	1.068	0.99	1.026	0.903	0.941	0.231195
M1C8C3	Signal recognition particle subunit srp72 OS=Solanum tuberosum OX=4113 PE=4 SV=1	--	8	1	2	1	1.102	1.072	1.008	0.894	1.002	0.943	0.892	0.0533758
M1BHH6	Calmodulin binding protein OS=Solanum tuberosum OX=4113 GN=102588657 PE=4 SV=1	102588657	2	1	1	1	0.938	1.031	0.989	1.051	0.991	1.006	1.03	0.403047
M0ZTY1	ATP binding protein OS=Solanum tuberosum OX=4113 GN=102604916 PE=4 SV=1	102604916	21	7	12	7	0.891	0.948	0.936	1.054	1.084	1.072	1.157	0.0020948
M1BEN2	Beta-subunit of K+ channels OS=Solanum tuberosum OX=4113 PE=3 SV=1	--	22	6	12	6	0.984	0.998	0.99	0.989	1.015	1.01	1.014	0.192988
M1BUP1	Mediator of RNA polymerase II transcription subunit 17(predicted) OS=Solanum tuberosum OX=4113 GN=102596306 PE=3 SV=1	102596306	3	1	1	1
M1C1X9	DNA-damage-repair/toleration protein DRT102 OS=Solanum tuberosum OX=4113 GN=102598159 PE=4 SV=1	102598159	27	6	16	6	0.952	0.896	0.934	1.14	1.041	1.017	1.15	0.0241024
M1AQJ9	GYF domain-containing protein OS=Solanum tuberosum OX=4113 GN=102596709 PE=4 SV=1	102596709	4	4	6	4	1.014	0.976	0.998	0.972	0.924	1.068	0.992	0.834884
M0ZPB6	Uricase OS=Solanum tuberosum OX=4113 PE=3 SV=1	--	16	4	4	4	0.966	0.992	1.018	1.041	1.021	0.996	1.028	0.241108
M1C475	Protein SIS1 OS=Solanum tuberosum OX=4113 GN=102604715 PE=4 SV=1	102604715	13	3	3	3	0.936	0.953	1.054	0.922	1.088	1.048	1.039	0.58206
M1C5R3	Far upstream element-binding protein OS=Solanum tuberosum OX=4113 GN=102601919 PE=4 SV=1	102601919	9	2	3	2	0.903	1.04	1.126	1.048	0.948	0.956	0.962	0.645599
M0ZTU6	Double-stranded DNA-binding protein OS=Solanum tuberosum OX=4113 GN=102592706 PE=3 SV=1	102592706	26	2	6	2	0.946	1.083	0.95	1.03	1.014	0.984	1.016	0.715707
M0ZW02	Glutaredoxin C3 OS=Solanum tuberosum OX=4113 GN=102600419 PE=3 SV=1	102600419	5	1	1	1
M1AQH1	D-fructose-1,6-bisphosphate 1-phosphohydrolase OS=Solanum tuberosum OX=4113 GN=102599458 PE=3 SV=1	102599458	32	11	16	7	0.957	1.056	0.937	0.994	1.017	1.03	1.031	0.454929
M1BCI8	Nuclear-pore anchor OS=Solanum tuberosum OX=4113 GN=102595890 PE=4 SV=1	102595890	2	4	4	4	0.998	0.98	1.162	0.976	0.996	0.859	0.902	0.222208
M1A396	Acyl-CoA thioesterase OS=Solanum tuberosum OX=4113 GN=102600344 PE=4 SV=1	102600344	4	2	2	2	0.986	0.934	0.932	1.064	1.072	1.008	1.102	0.0219143
M1D7K6	Jasmonic acid-amino acid-conjugating enzyme OS=Solanum tuberosum OX=4113 GN=102578750 PE=3 SV=1	102578750	7	4	6	4	0.919	0.98	1.106	0.993	0.955	1.039	0.994	0.954296
M1CQR4	Glutamate-ammonia ligase OS=Solanum tuberosum OX=4113 PE=3 SV=1	--	1	1	1	1	0.883	0.947	0.867	1.062	1.086	1.134	1.217	0.00401369
M1CGC9	3-phosphoshikimate 1-carboxyvinyltransferase OS=Solanum tuberosum OX=4113 GN=102600915 PE=3 SV=1	102600915	10	4	6	4	1.136	1.062	0.984	0.953	1.006	0.918	0.904	0.112915
M1CA88	Mannose-1-phosphate guanyltransferase OS=Solanum tuberosum OX=4113 GN=102580946 PE=4 SV=1	102580946	11	4	4	4	0.981	1.021	1.012	1.054	0.934	1.014	0.996	0.898693
M1AYK4	S-formylglutathione hydrolase OS=Solanum tuberosum OX=4113 GN=102593609 PE=3 SV=1	102593609	30	6	27	6	0.928	0.942	0.972	1.057	1.066	1.018	1.105	0.0070504
M1CX90	Eukaryotic translation initiation factor 3 subunit E OS=Solanum tuberosum OX=4113 GN=102606100 PE=3 SV=1	102606100	32	12	19	12	1.005	0.996	1.022	1	0.98	0.982	0.98	0.109078
M1CMZ5	Superoxide dismutase OS=Solanum tuberosum OX=4113 GN=102588174 PE=3 SV=1	102588174	13	3	4	1	1.393	1.309	1.365	0.611	0.769	0.654	0.5	0.000590683
M1BVP9	Myosin XI OS=Solanum tuberosum OX=4113 GN=102595825 PE=3 SV=1	102595825	5	5	11	4	0.984	1.112	1.072	0.885	0.937	1.033	0.901	0.144552
M1C340	Aspartate-semialdehyde dehydrogenase OS=Solanum tuberosum OX=4113 GN=102596301 PE=3 SV=1	102596301	10	4	7	4	0.921	0.901	0.954	1.067	1.073	1.064	1.154	0.00103383
M1BZ69	Prohibitin OS=Solanum tuberosum OX=4113 GN=102592788 PE=3 SV=1	102592788	11	3	7	3	0.93	0.935	0.882	1.1	1.023	1.079	1.166	0.00586551
M1CZR0	UDP-glucosyltransferase OS=Solanum tuberosum OX=4113 GN=102599394 PE=4 SV=1	102599394	3	1	2	1	1.003	1.08	0.993	1.005	0.903	1.031	0.955	0.391944
M1AVB4	Non-specific lipid-transfer protein OS=Solanum tuberosum OX=4113 GN=102598620 PE=3 SV=1	102598620	11	1	1	1	0.748	0.731	0.707	1.201	1.301	1.245	1.714	4.50951e-05
M1ARC9	Oxysterol-binding protein OS=Solanum tuberosum OX=4113 PE=3 SV=1	--	24	8	24	8	1.023	1.036	1.056	0.943	0.959	1.017	0.937	0.0569689
M1BKD8	Pentatricopeptide repeat-containing protein OS=Solanum tuberosum OX=4113 PE=4 SV=1	--	3	1	1	1	1.061	1.111	0.963	0.958	0.928	0.998	0.92	0.156111
M0ZTV9	Cell wall protein TIR4 OS=Solanum tuberosum OX=4113 GN=102586072 PE=4 SV=1	102586072	10	4	6	4	1.012	0.939	0.944	1.018	0.988	1.034	1.05	0.148371
M1AY86	RST1 (RESURRECTION1); binding OS=Solanum tuberosum OX=4113 PE=4 SV=1	--	2	2	2	2	1.013	1.011	0.958	1.081	0.966	0.979	1.015	0.748552
M1ANL9	Putative mitochondrial inner membrane protease subunit 2-like(predicted) OS=Solanum tuberosum OX=4113 GN=102597558 PE=4 SV=1	102597558	18	3	3	3	1.019	1.064	1.043	0.958	1.002	0.934	0.926	0.0323295
M1CLW6	3-oxoacyl-[acyl-carrier-protein] synthase OS=Solanum tuberosum OX=4113 GN=102583350 PE=4 SV=1	102583350	8	1	1	1
M1DKY7	Glucan endo-1,3-beta-glucosidase, basic isoform 1 OS=Solanum tuberosum OX=4113 PE=3 SV=1	--	22	6	8	6	1.292	1.365	1.249	0.607	0.704	0.789	0.538	0.00145736
M1CUY5	Fertility restorer OS=Solanum tuberosum OX=4113 GN=102590270 PE=4 SV=1	102590270	3	1	1	1	1.044	0.951	0.983	1.051	0.977	0.998	1.016	0.665131
M0ZW98	Cytosolic purine 5-nucleotidase OS=Solanum tuberosum OX=4113 PE=3 SV=1	--	2	1	1	1	0.887	1.047	1.161	1.127	0.906	0.898	0.947	0.643257
M1BKM5	KH domain containing protein OS=Solanum tuberosum OX=4113 GN=102606449 PE=4 SV=1	102606449	9	4	7	4	1.026	1.027	0.999	0.988	0.946	1.001	0.962	0.111868
M1BPR6	Thioredoxin 1 OS=Solanum tuberosum OX=4113 GN=102588235 PE=4 SV=1	102588235	38	4	16	4	0.974	0.981	0.954	1.035	1.052	1.004	1.063	0.0195067
M1AFM3	Putative nucleophosmin-like(predicted) OS=Solanum tuberosum OX=4113 GN=102585684 PE=4 SV=1	102585684	32	8	21	8	1.018	1.038	1.042	0.932	0.996	0.994	0.943	0.0623518
M1C315	Aspartate kinase OS=Solanum tuberosum OX=4113 GN=102596625 PE=4 SV=1	102596625	5	2	4	2	0.979	1.044	1.064	0.984	0.95	0.997	0.949	0.151093
M1CJE6	SKP1-like protein OS=Solanum tuberosum OX=4113 GN=102591070 PE=3 SV=1	102591070	43	4	13	3	0.982	1.064	1.005	1.035	0.934	0.969	0.963	0.376884
M1C746	Transmembrane emp24 domain-containing protein 10 OS=Solanum tuberosum OX=4113 PE=3 SV=1	--	11	3	6	3	1.113	1.028	1.002	0.933	0.989	0.967	0.919	0.0804613
M1CFZ0	N-acetyl-glutamate semialdehyde dehydrogenase OS=Solanum tuberosum OX=4113 GN=102583061 PE=3 SV=1	102583061	18	5	9	5	0.988	1.006	0.932	1.002	0.981	1.03	1.03	0.334596
M1AGP2	Dimethylallyltransferase OS=Solanum tuberosum OX=4113 PE=3 SV=1	--	18	6	10	2	1.106	1.078	0.901	0.989	0.979	0.96	0.949	0.499688
M0ZSX2	Purple acid phosphatase OS=Solanum tuberosum OX=4113 GN=102586236 PE=3 SV=1	102586236	4	3	3	3	0.915	0.897	0.954	1.057	1.069	1.091	1.163	0.00175804
M1B8V5	50S ribosomal protein L4 OS=Solanum tuberosum OX=4113 GN=102580579 PE=3 SV=1	102580579	4	1	1	1
M1BLB0	Luminal-binding protein 5 OS=Solanum tuberosum OX=4113 GN=102594892 PE=3 SV=1	102594892	34	18	83	7	1.03	0.962	1.02	0.954	1.004	1.057	1.001	0.988251
M0ZVD6	Vacuolar protein sorting protein OS=Solanum tuberosum OX=4113 GN=102584623 PE=3 SV=1	102584623	7	1	1	1	1.037	1.039	0.961	1.02	0.948	1.005	0.979	0.568368
M1D518	CDC48-interacting UBX-domain protein OS=Solanum tuberosum OX=4113 GN=102585736 PE=4 SV=1	102585736	2	1	1	1	1.03	0.989	1.003	0.999	1.028	0.959	0.988	0.628573
M1D5E9	Acidic ribosomal protein P1a OS=Solanum tuberosum OX=4113 PE=3 SV=1	--	15	1	2	1	0.966	1.044	1.02	1.02	1.031	0.933	0.985	0.707708
M1AWG6	Cystathionine gamma-synthase OS=Solanum tuberosum OX=4113 GN=102589744 PE=3 SV=1	102589744	10	4	6	4	1.108	1.192	1.112	0.865	0.903	0.864	0.771	0.00074346
M0ZT42	PMEI domain-containing protein OS=Solanum tuberosum OX=4113 GN=102605501 PE=4 SV=1	102605501	5	1	4	1	1.261	1.288	1.308	0.71	0.819	0.698	0.577	0.000439509
M1B409	Glycerol kinase OS=Solanum tuberosum OX=4113 GN=102583803 PE=3 SV=1	102583803	11	5	6	5	0.866	0.886	0.973	1.021	1.13	1.084	1.187	0.0204717
M1A0H2	Non-canonical ubiquitin conjugating enzyme OS=Solanum tuberosum OX=4113 GN=102583631 PE=4 SV=1	102583631	4	1	1	1	1.052	0.893	1.056	0.986	1.06	0.959	1.001	0.959055
M0ZRY2	Conserved oligomeric Golgi complex subunit 1 OS=Solanum tuberosum OX=4113 GN=102589293 PE=3 SV=1	102589293	8	6	8	6	1.009	1.017	1.028	0.933	1.007	1.008	0.965	0.241583
M0ZMR8	Glycine-rich protein 2 OS=Solanum tuberosum OX=4113 PE=4 SV=1	--	47	4	6	4	0.964	1.026	1.058	0.982	1.014	1	0.983	0.597599
M1AVT4	Calcyclin-binding protein OS=Solanum tuberosum OX=4113 GN=102601636 PE=4 SV=1	102601636	13	2	3	2	0.909	0.974	1.01	1.028	1.085	0.995	1.074	0.14553
M1BWW1	Ubiquitin-conjugating enzyme E2 36 OS=Solanum tuberosum OX=4113 GN=102586208 PE=3 SV=1	102586208	29	3	8	1
M1CK41	1-aminocyclopropane-1-carboxylate oxidase OS=Solanum tuberosum OX=4113 GN=102604390 PE=3 SV=1	102604390	4	1	2	1
M1ADA9	Secretory carrier-associated membrane protein OS=Solanum tuberosum OX=4113 GN=102604300 PE=3 SV=1	102604300	8	1	1	1
M0ZII9	Putative transmembrane protein-like(predicted) OS=Solanum tuberosum OX=4113 GN=102600351 PE=3 SV=1	102600351	10	4	4	4	1.013	1.029	0.958	0.996	1.062	0.984	1.014	0.689338
M1BD46	Arogenate dehydratase OS=Solanum tuberosum OX=4113 GN=102599157 PE=4 SV=1	102599157	3	1	1	1	0.912	1.078	1.153	0.963	1.018	0.903	0.918	0.349385
M1B5A2	Cell differentiation protein rcd1 OS=Solanum tuberosum OX=4113 PE=4 SV=1	--	3	1	1	1	0.957	1.037	0.995	1.039	0.862	1.116	1.009	0.962265
M1C704	Globulin OS=Solanum tuberosum OX=4113 GN=102601158 PE=3 SV=1	102601158	10	2	2	2	0.94	1.025	0.978	1.023	0.972	1.066	1.04	0.344069
M1D699	Protein phosphatase 2c OS=Solanum tuberosum OX=4113 PE=4 SV=1	--	8	2	3	1
M1BI74	protein FAM91A1-like isoform X1(predicted) OS=Solanum tuberosum OX=4113 PE=3 SV=1	--	2	1	1	1
M1CQY2	Pentatricopeptide repeat-containing protein OS=Solanum tuberosum OX=4113 GN=102599918 PE=4 SV=1	102599918	11	5	5	5	1.092	1.058	1.07	0.942	0.95	0.914	0.871	0.000770077
M1BLN9	Expansin OS=Solanum tuberosum OX=4113 PE=3 SV=1	--	10	3	7	3	0.908	0.991	0.949	1.05	1.095	1.004	1.106	0.0475907
M1AXV4	Copper-transporting atpase paa1 OS=Solanum tuberosum OX=4113 PE=4 SV=1	--	3	1	3	1	0.943	0.981	0.974	1.05	1.017	1.034	1.07	0.0113131
M1BLP4	Erwinia induced protein 1 OS=Solanum tuberosum OX=4113 PE=4 SV=1	--	5	1	1	1
M1C5U3	DAG protein, chloroplast OS=Solanum tuberosum OX=4113 GN=102592321 PE=4 SV=1	102592321	34	6	8	6	0.966	0.936	0.966	1.03	1.04	1.066	1.093	0.00367663
M1D8N5	Glucosyltransferase OS=Solanum tuberosum OX=4113 GN=102601174 PE=4 SV=1	102601174	3	1	1	1	1.086	1.218	1.411	0.809	0.628	0.922	0.635	0.0274586
M0ZU18	Glutamyl-tRNA(Gln) amidotransferase subunit A OS=Solanum tuberosum OX=4113 GN=102604577 PE=3 SV=1	102604577	2	1	1	1	1.082	1.219	1.185	0.764	0.938	0.864	0.736	0.0113965
M1ACK9	MAPKKK7 OS=Solanum tuberosum OX=4113 PE=4 SV=1	--	4	3	3	3	1.164	1.087	1.072	0.843	0.84	0.98	0.801	0.0170795
M1D237	Metal-dependent phosphohydrolase HD domain-containing protein OS=Solanum tuberosum OX=4113 PE=4 SV=1	--	7	3	3	3	0.744	0.752	0.72	1.157	1.275	1.269	1.67	0.000116101
M1D2T7	Oxidoreductase OS=Solanum tuberosum OX=4113 GN=102601087 PE=4 SV=1	102601087	9	3	6	2	1.011	1.012	1.007	0.994	0.97	0.975	0.97	0.0158189
M1CCW9	ISPH protein OS=Solanum tuberosum OX=4113 PE=3 SV=1	--	23	9	10	9	1.072	1.155	1.136	0.932	0.863	0.876	0.794	0.0021238
M1C3H9	Ptm1 OS=Solanum tuberosum OX=4113 GN=102599992 PE=4 SV=1	102599992	2	1	1	1	1.073	1.183	1.212	0.897	0.814	0.875	0.746	0.00344708
M1B981	Thioredoxin domain-containing protein OS=Solanum tuberosum OX=4113 GN=102594865 PE=4 SV=1	102594865	14	1	1	1	1.002	1.077	1.018	0.993	0.975	0.953	0.943	0.0799181
M1BGJ0	Serine/threonine-protein phosphatase 5 OS=Solanum tuberosum OX=4113 PE=3 SV=1	--	12	5	6	5	1.078	0.989	0.931	1.02	0.967	1.038	1.009	0.838731
M1BJT8	2-C-methyl-D-erythritol 4-phosphate cytidyltransferase OS=Solanum tuberosum OX=4113 GN=102588399 PE=3 SV=1	102588399	13	4	11	4	1.043	0.971	0.976	0.993	1.018	0.994	1.005	0.833702
M0ZSG9	Glucose-6-phosphate 1-dehydrogenase OS=Solanum tuberosum OX=4113 GN=102592547 PE=3 SV=1	102592547	2	1	1	1	1.12	0.835	1.027	0.899	1.021	1.096	1.011	0.8898
M1A4M8	Anamorsin homolog OS=Solanum tuberosum OX=4113 GN=102592402 PE=3 SV=1	102592402	24	4	9	3	0.984	0.946	1.043	0.968	1.067	1.065	1.043	0.386623
M1B168	Isoleucyl-tRNA synthetase OS=Solanum tuberosum OX=4113 GN=102600166 PE=3 SV=1	102600166	18	19	27	19	1.006	1.009	1.016	0.968	0.971	1.001	0.97	0.0509381
M1AZR2	Guanine nucleotide-binding protein alpha-1 subunit OS=Solanum tuberosum OX=4113 PE=3 SV=1	--	10	4	4	4	1.014	0.904	0.967	0.951	1.054	1.067	1.065	0.273974
M0ZY89	Ribosomal protein S9 OS=Solanum tuberosum OX=4113 GN=102588385 PE=3 SV=1	102588385	29	4	13	1
M1B5V8	Glutaminyl-tRNA synthetase OS=Solanum tuberosum OX=4113 GN=102580039 PE=3 SV=1	102580039	12	8	11	8	1.049	0.993	0.96	1.035	0.997	1.036	1.022	0.482132
M1CYJ7	Beta-ketoacyl-[acyl-carrier-protein] synthase I OS=Solanum tuberosum OX=4113 GN=102602484 PE=3 SV=1	102602484	10	4	10	3	0.988	0.921	0.937	1.031	1.1	1.021	1.108	0.0317721
M0ZT60	HAT-like transposase OS=Solanum tuberosum OX=4113 PE=4 SV=1	--	7	6	6	6	1.096	1.03	1.116	0.909	0.958	0.937	0.865	0.00721975
M1C9K3	26S proteasome subunit OS=Solanum tuberosum OX=4113 GN=102598387 PE=3 SV=1	102598387	14	6	9	2	1.019	1.175	1.056	0.897	0.983	0.902	0.856	0.041206
M1CYB0	Protein tyrosine OS=Solanum tuberosum OX=4113 GN=102603794 PE=4 SV=1	102603794	17	9	17	2	0.896	0.86	0.924	1.105	1.074	1.122	1.232	0.00102967
M1BAW9	Armadillo/beta-catenin repeat family protein OS=Solanum tuberosum OX=4113 PE=4 SV=1	--	11	2	2	2	1.029	1.027	1.047	1.013	0.939	0.963	0.939	0.052873
M1CAH1	Pentatricopeptide repeat-containing protein OS=Solanum tuberosum OX=4113 GN=102585028 PE=4 SV=1	102585028	10	4	4	4	1.078	1.102	0.937	0.994	1.012	0.893	0.93	0.327128
M1ABH2	Nuclear acid binding protein OS=Solanum tuberosum OX=4113 GN=102597277 PE=4 SV=1	102597277	11	3	4	3	1.033	1.161	0.929	0.993	0.956	0.979	0.938	0.407149
M0ZJC4	Response to dessication RD2 OS=Solanum tuberosum OX=4113 GN=102589528 PE=4 SV=1	102589528	8	1	1	1	1.071	1.12	0.904	0.976	1.08	0.865	0.944	0.562051
M1ARK1	Glutathione S-transferase omega OS=Solanum tuberosum OX=4113 PE=4 SV=1	--	31	7	19	5	0.964	0.972	0.97	1.023	1.058	1.027	1.07	0.0035458
M1BGE9	VCL1 (VACUOLELESS 1) OS=Solanum tuberosum OX=4113 PE=4 SV=1	--	4	1	1	1
M1C6D8	GLABRA2 expression modulator OS=Solanum tuberosum OX=4113 GN=102590090 PE=3 SV=1	102590090	3	1	2	1	0.926	1.018	1.042	0.949	1.114	0.96	1.012	0.87106
M1A6P9	Early-responsive to dehydration 7 OS=Solanum tuberosum OX=4113 GN=102595706 PE=4 SV=1	102595706	32	11	18	11	0.958	0.958	0.936	1.044	1.08	1.048	1.112	0.00130089
M1B5K3	Truncated hemoglobin OS=Solanum tuberosum OX=4113 GN=102587413 PE=3 SV=1	102587413	19	2	2	2	1.11	1.273	0.963	1.169	0.656	0.874	0.807	0.271516
M1BNZ3	Thiamine thiazole synthase, chloroplastic OS=Solanum tuberosum OX=4113 GN=THI1 PE=3 SV=1	THI1	7	2	4	2	0.871	0.866	0.866	1.065	1.107	1.194	1.293	0.00160027
M1AST3	Protein-synthesizing GTPase OS=Solanum tuberosum OX=4113 GN=102585342 PE=4 SV=1	102585342	18	7	13	2	0.973	1.005	1.054	1.005	0.968	1.006	0.983	0.549857
M1B9T8	Aspartate aminotransferase OS=Solanum tuberosum OX=4113 GN=102579446 PE=3 SV=1	102579446	22	7	15	5	0.993	1.063	0.955	1.025	1.019	0.967	1	0.986728
M1BJJ2	Iron-sulfur cluster assembly protein OS=Solanum tuberosum OX=4113 GN=102588437 PE=3 SV=1	102588437	10	2	3	2	0.93	0.879	0.738	1.222	1.074	1.122	1.342	0.0199017
M1ARG0	Heparanase OS=Solanum tuberosum OX=4113 GN=102606348 PE=3 SV=1	102606348	7	4	7	4	1.045	1.023	1.032	0.944	1.006	0.952	0.936	0.0335892
M1B065	Pleiotropic drug resistance protein 1 OS=Solanum tuberosum OX=4113 PE=3 SV=1	--	7	9	14	1
M1CGD0	Methionine aminopeptidase OS=Solanum tuberosum OX=4113 GN=102603509 PE=3 SV=1	102603509	11	2	4	2	1.195	1.049	0.953	1.032	0.844	0.949	0.884	0.234395
M1CR83	SPFH domain-containing protein 2 OS=Solanum tuberosum OX=4113 GN=102598385 PE=3 SV=1	102598385	14	5	8	5	0.989	1.03	0.976	1.028	1.027	0.985	1.015	0.52375
M1BEK6	Short chain alcohol dehydrogenase OS=Solanum tuberosum OX=4113 GN=102591888 PE=4 SV=1	102591888	12	3	6	3	0.936	0.952	0.915	1.027	1.114	1.046	1.137	0.00925588
M1C3X2	ATP-dependent transporter OS=Solanum tuberosum OX=4113 GN=102578605 PE=4 SV=1	102578605	7	4	5	4	1.008	1.036	1.014	0.997	0.938	0.99	0.957	0.0998711
M1AM10	Lupus la ribonucleoprotein OS=Solanum tuberosum OX=4113 GN=102606259 PE=4 SV=1	102606259	11	4	4	4	1.027	1.101	1.116	0.936	0.94	0.911	0.859	0.00536094
M1A065	3-hydroxyacyl-CoA dehydrogenase OS=Solanum tuberosum OX=4113 GN=102579434 PE=3 SV=1	102579434	18	9	12	9	1.011	0.897	0.916	1.067	1.048	1.067	1.127	0.0319817
M0ZRW6	PDR8/PEN3 (PLEIOTROPIC DRUG RESISTANCE8) OS=Solanum tuberosum OX=4113 GN=102578847 PE=3 SV=1	102578847	1	2	3	1	1.042	1.074	1.068	0.923	0.956	0.962	0.892	0.00199047
M0ZVT8	Dehydroquinate synthase OS=Solanum tuberosum OX=4113 GN=102598775 PE=3 SV=1	102598775	28	9	13	9	1.005	0.934	0.97	1.02	0.984	1.018	1.039	0.186927
M1CF07	Pyruvate kinase OS=Solanum tuberosum OX=4113 GN=102604947 PE=3 SV=1	102604947	10	5	7	5	1.061	1.08	1.092	0.896	0.958	0.954	0.869	0.00367637
M1CF39	Mitotic checkpoint protein bub3 OS=Solanum tuberosum OX=4113 GN=102588228 PE=4 SV=1	102588228	10	2	2	2	0.925	1.062	0.849	1.04	1.106	1.013	1.114	0.187571
M1CCQ9	Phospholipid-transporting ATPase OS=Solanum tuberosum OX=4113 GN=102593677 PE=3 SV=1	102593677	4	3	3	3	1.452	0.997	0.918	1.016	0.94	0.709	0.792	0.276396
M1AY92	Microtubule-associated protein futsch OS=Solanum tuberosum OX=4113 PE=4 SV=1	--	11	3	6	3	1.112	1.114	1.098	0.829	0.943	0.938	0.815	0.00825217
M1CZ77	O-phosphoserine phosphohydrolase OS=Solanum tuberosum OX=4113 GN=102604859 PE=3 SV=1	102604859	3	1	1	1	1.055	1.001	1.069	1.037	0.947	0.911	0.926	0.147993
M1AP53	Serine/threonine protein kinase OS=Solanum tuberosum OX=4113 GN=102595305 PE=4 SV=1	102595305	5	6	9	6	0.984	0.946	1.005	0.996	1.067	1.018	1.05	0.146794
M1BY31	RNA helicase OS=Solanum tuberosum OX=4113 PE=4 SV=1	--	4	1	2	1
M1CZ55	Transcription factor OS=Solanum tuberosum OX=4113 GN=102599068 PE=3 SV=1	102599068	9	6	7	6	1.017	1.09	1.096	0.946	0.954	0.956	0.892	0.00932265
M1D356	Lung seven transmembrane receptor family protein OS=Solanum tuberosum OX=4113 GN=102594067 PE=4 SV=1	102594067	6	2	2	2	1.136	1.085	1.002	0.885	0.93	0.986	0.869	0.0438414
M0ZKB9	Pentatricopeptide repeat-containing protein OS=Solanum tuberosum OX=4113 GN=102596005 PE=4 SV=1	102596005	2	1	1	1	0.974	1.048	0.977	1.019	1.01	0.982	1.004	0.874367
M1ALM1	Zinc finger protein OS=Solanum tuberosum OX=4113 GN=102605585 PE=4 SV=1	102605585	3	2	2	1	1.095	1.191	0.983	1.027	0.794	0.942	0.845	0.142917
M0ZMB0	Ribonucleoprotein, chloroplast OS=Solanum tuberosum OX=4113 PE=4 SV=1	--	11	4	6	2	1.057	0.995	0.935	0.97	1.136	0.963	1.027	0.714005
M1AY17	Peroxidase OS=Solanum tuberosum OX=4113 GN=102585502 PE=3 SV=1	102585502	8	3	3	3	0.875	0.927	0.958	1.102	1.043	1.054	1.159	0.00921342
M1B1S1	Pyroglutamyl-peptidase I OS=Solanum tuberosum OX=4113 GN=102587519 PE=3 SV=1	102587519	13	2	2	2	1.176	1.174	1.19	0.898	0.796	0.823	0.711	0.000697023
M1CCE3	Enolase-phosphatase E1 OS=Solanum tuberosum OX=4113 GN=102598247 PE=4 SV=1	102598247	5	1	2	1	1.123	1.191	0.924	0.916	0.96	0.913	0.861	0.140625
M1CRA1	Mitochondrial processing peptidase OS=Solanum tuberosum OX=4113 PE=3 SV=1	--	24	9	19	9	0.977	0.974	0.96	1.008	1.054	1	1.052	0.0432433
M1A5X1	ATP synthase subunit beta OS=Solanum tuberosum OX=4113 GN=102584460 PE=3 SV=1	102584460	45	17	83	4	0.983	0.973	0.957	1.033	1.015	1.028	1.056	0.00441677
M1ARG9	BCL-2 binding anthanogene-1 OS=Solanum tuberosum OX=4113 GN=102605123 PE=4 SV=1	102605123	3	1	1	1
M0ZZY5	Dead box ATP-dependent RNA helicase OS=Solanum tuberosum OX=4113 GN=102600584 PE=4 SV=1	102600584	2	2	2	2	1.048	1.107	1.081	1.006	0.887	0.904	0.864	0.0253594
M1BNM8	Proteasome subunit alpha type OS=Solanum tuberosum OX=4113 GN=102589450 PE=3 SV=1	102589450	26	5	5	2	0.984	0.9	0.905	1.072	1.104	1.022	1.147	0.0199646
M0ZID5	Polyribonucleotide nucleotidyltransferase OS=Solanum tuberosum OX=4113 GN=102598659 PE=3 SV=1	102598659	7	6	12	6	1.041	1.02	1.047	0.958	0.952	1.002	0.937	0.0220107
M0ZHX5	Superoxide dismutase [Cu-Zn] OS=Solanum tuberosum OX=4113 GN=102605869 PE=3 SV=1	102605869	16	2	2	2	0.92	0.912	1.05	0.972	1.102	1.042	1.081	0.247408
M0ZRY7	Isochorismatase domain-containing protein OS=Solanum tuberosum OX=4113 GN=102594407 PE=3 SV=1	102594407	14	2	2	2	1.064	1.014	1.014	1.075	0.881	0.969	0.946	0.38187
M0ZPB2	Inositol oxygenase OS=Solanum tuberosum OX=4113 PE=3 SV=1	--	5	1	2	1
M1CLH9	Prefoldin subunit 3 OS=Solanum tuberosum OX=4113 GN=102579992 PE=3 SV=1	102579992	11	2	4	2	1.064	1.108	1.014	0.97	0.969	0.902	0.892	0.0311231
M1BHQ9	DUF1338 domain-containing protein OS=Solanum tuberosum OX=4113 GN=102599305 PE=4 SV=1	102599305	2	1	1	1	1.08	1.076	0.992	0.926	0.961	0.983	0.912	0.048348
M1DVW4	Putative (-)-isopiperitenol/(-)-carveol dehydrogenase, mitochondrial-like(predicted) OS=Solanum tuberosum OX=4113 GN=102580854 PE=4 SV=1	102580854	6	1	1	1	0.952	0.977	1.011	1.096	0.971	0.997	1.042	0.378421
M1AW98	Putative ovule protein(predicted) OS=Solanum tuberosum OX=4113 GN=102593971 PE=4 SV=1	102593971	4	1	2	1
M1ACS9	Putative ATP-dependent RNA helicase A-like(predicted) OS=Solanum tuberosum OX=4113 GN=102597833 PE=4 SV=1	102597833	13	3	3	3
M1ADQ2	Triacylglycerol lipase OS=Solanum tuberosum OX=4113 GN=102593499 PE=4 SV=1	102593499	2	1	1	1	1.287	1.066	1.181	0.898	0.865	0.756	0.713	0.0109725
M1C988	Cytochrome P450 OS=Solanum tuberosum OX=4113 GN=102594136 PE=3 SV=1	102594136	10	5	8	5	1.162	0.969	1.084	0.879	1.06	0.868	0.873	0.175787
M1CF61	Type 2A phosphatase activator TIP41 OS=Solanum tuberosum OX=4113 GN=102597299 PE=3 SV=1	102597299	18	4	5	4	1.032	0.903	1.041	1.04	0.93	0.951	0.982	0.772304
M1CG22	Putative BAT2 domain-containing protein 1-like(predicted) OS=Solanum tuberosum OX=4113 GN=102590640 PE=4 SV=1	102590640	5	2	2	2	1.016	1.164	0.885	0.934	0.922	1.091	0.962	0.726309
M1BPP2	Calcium ion binding protein OS=Solanum tuberosum OX=4113 GN=102584392 PE=4 SV=1	102584392	13	2	2	2	1.214	1.014	1.072	0.832	0.92	0.977	0.827	0.0558225
M1A4W9	rRNA-processing protein UTP23 OS=Solanum tuberosum OX=4113 GN=102593911 PE=4 SV=1	102593911	7	1	1	1
M1A5H8	40S ribosomal protein S11 OS=Solanum tuberosum OX=4113 PE=3 SV=1	--	31	6	12	6	1.02	1.06	1	0.988	0.99	0.998	0.966	0.121554
M1CQQ1	Glutaredoxin-dependent peroxiredoxin OS=Solanum tuberosum OX=4113 GN=102596361 PE=3 SV=1	102596361	20	3	7	3	0.967	1.026	1.033	1.012	0.986	0.977	0.983	0.516661
M1B2C0	RNA recognition motif-containing protein OS=Solanum tuberosum OX=4113 GN=102600121 PE=4 SV=1	102600121	4	1	1	1	1.066	1.003	0.982	0.974	0.954	1.031	0.97	0.417406
M1BEI3	Probable cytosolic iron-sulfur protein assembly protein CIAO1 homolog OS=Solanum tuberosum OX=4113 PE=3 SV=1	--	11	2	4	2	1.071	1.279	1.039	0.904	0.799	0.952	0.783	0.0432958
M1A793	Putative zinc finger CCCH domain-containing protein 31-like(predicted) OS=Solanum tuberosum OX=4113 GN=102600080 PE=4 SV=1	102600080	14	3	4	3	1.128	1.084	1.171	0.888	0.88	0.892	0.786	0.000448705
M1DV19	Putative ovule protein(predicted) OS=Solanum tuberosum OX=4113 PE=4 SV=1	--	7	1	1	1	1.211	1.355	1.374	0.723	0.699	0.734	0.547	0.000144695
M1BIB5	Protein FAM96B OS=Solanum tuberosum OX=4113 GN=102578641 PE=3 SV=1	102578641	14	1	2	1
M1A2T5	Peptidyl-prolyl cis-trans isomerase OS=Solanum tuberosum OX=4113 GN=102602349 PE=3 SV=1	102602349	18	4	20	3	0.902	1.022	0.929	1.082	1.084	0.942	1.089	0.228997
M1BTY2	DEAD-box ATP-dependent RNA helicase 56 OS=Solanum tuberosum OX=4113 GN=102587835 PE=4 SV=1	102587835	34	11	25	4	1.108	1.13	1.042	0.929	0.907	0.883	0.829	0.00277389
M1AX94	choline transporter-like protein 2 isoform X1(predicted) OS=Solanum tuberosum OX=4113 GN=102586600 PE=3 SV=1	102586600	1	1	1	1	1.128	1.242	1.117	0.846	0.914	0.806	0.736	0.00353624
M1ALZ6	Endoplasmin homolog OS=Solanum tuberosum OX=4113 GN=102601892 PE=3 SV=1	102601892	19	13	22	13	1.013	1.022	1.018	0.97	1.025	0.99	0.978	0.234842
M1B833	Elongator complex protein 3 OS=Solanum tuberosum OX=4113 GN=102595777 PE=3 SV=1	102595777	9	4	6	4	1.046	1.047	1.055	0.968	0.91	0.994	0.912	0.0245641
M1BT41	Ubiquitin carboxyl-terminal hydrolase OS=Solanum tuberosum OX=4113 GN=102599895 PE=3 SV=1	102599895	11	3	4	3	1.071	1.079	0.943	1.01	0.956	0.968	0.949	0.335451
M1CMT7	Trafficking protein particle complex subunit 6b OS=Solanum tuberosum OX=4113 GN=102591250 PE=3 SV=1	102591250	23	3	3	3	1.016	1.026	1.014	0.966	0.932	1.056	0.967	0.397403
M0ZUG1	Small heat shock protein, chloroplastic OS=Solanum tuberosum OX=4113 GN=102584503 PE=3 SV=1	102584503	12	3	8	3	0.538	0.535	0.5	1.436	1.434	1.445	2.743	1.80187e-06
M0ZM42	UDP-glucose 6-dehydrogenase OS=Solanum tuberosum OX=4113 GN=102590919 PE=3 SV=1	102590919	23	8	17	5	1.048	1.076	1.123	0.922	0.925	0.905	0.848	0.00148386
M1AYP7	T-complex protein 1 subunit beta OS=Solanum tuberosum OX=4113 PE=3 SV=1	--	14	6	12	3	1.04	1.105	1.034	0.936	0.907	0.92	0.869	0.00375724
M1BB73	Glutamate dehydrogenase OS=Solanum tuberosum OX=4113 GN=102586580 PE=3 SV=1	102586580	9	3	4	3	1.057	1.05	1.066	0.975	0.956	0.92	0.899	0.00366557
M0ZND0	50S ribosomal protein L5, chloroplastic OS=Solanum tuberosum OX=4113 GN=102591299 PE=3 SV=1	102591299	6	1	1	1	1.006	1	1.097	0.952	1.051	0.911	0.939	0.285786
M1CCJ5	Interferon-induced GTP-binding protein mx OS=Solanum tuberosum OX=4113 GN=102581679 PE=4 SV=1	102581679	20	10	13	9	1.162	1.097	1.133	0.84	0.889	0.934	0.785	0.00224454
M0ZKM5	Fatty acid hydroperoxide lyase OS=Solanum tuberosum OX=4113 PE=4 SV=1	--	11	4	6	4	1.133	1.031	0.936	0.927	0.946	0.963	0.915	0.200498
M0ZTR8	Coatomer subunit zeta OS=Solanum tuberosum OX=4113 GN=102591694 PE=3 SV=1	102591694	29	3	8	2	0.993	1.003	0.958	0.994	1.067	0.987	1.032	0.33963
M1CHB1	Methylglutaconyl-CoA hydratase, mitochondrial OS=Solanum tuberosum OX=4113 GN=102597786 PE=3 SV=1	102597786	7	2	2	2	0.984	1.036	1.062	0.972	1.059	0.904	0.952	0.378068
M1APJ7	Orcinol O-methyltransferase OS=Solanum tuberosum OX=4113 PE=3 SV=1	--	5	1	2	1	1.005	0.96	1.168	0.917	0.874	1.093	0.921	0.404436
M1D7P9	Adenylyl cyclase-associated protein OS=Solanum tuberosum OX=4113 GN=102589664 PE=3 SV=1	102589664	22	10	27	9	0.919	0.966	0.932	1.022	1.059	1.054	1.113	0.00449222
M1CNI9	GTP-binding protein OS=Solanum tuberosum OX=4113 GN=102591326 PE=4 SV=1	102591326	35	7	11	1	1.032	1.096	1.018	0.974	0.938	0.964	0.914	0.0242311
M1CIC8	4-coumarate--CoA ligase OS=Solanum tuberosum OX=4113 PE=4 SV=1	--	2	1	1	1	1.062	0.896	1.188	1.017	0.873	0.985	0.914	0.415372
M1AGJ5	D-lactate dehydrogenase OS=Solanum tuberosum OX=4113 GN=102602008 PE=4 SV=1	102602008	5	3	4	3	0.913	0.918	0.954	1.053	1.077	1.109	1.163	0.00177694
M1BE32	Dead box ATP-dependent RNA helicase OS=Solanum tuberosum OX=4113 GN=102588025 PE=3 SV=1	102588025	14	7	9	7	1.036	1.088	0.977	0.982	1.002	1.042	0.976	0.540553
M1D096	ATP synthase subunit beta OS=Solanum tuberosum OX=4113 GN=102599894 PE=3 SV=1	102599894	48	18	94	5	1.024	0.972	0.988	1.029	0.972	1.014	1.01	0.677886
M1D3L0	Pectinesterase OS=Solanum tuberosum OX=4113 GN=102588166 PE=3 SV=1	102588166	7	3	3	3	1.025	0.934	0.979	1.067	1.048	0.933	1.037	0.513485
M1AJM3	Clathrin coat assembly OS=Solanum tuberosum OX=4113 GN=102581462 PE=3 SV=1	102581462	24	8	20	8	1.035	1	1.008	1.016	0.99	0.973	0.979	0.261477
M1BMA0	LEDI-5c protein OS=Solanum tuberosum OX=4113 PE=3 SV=1	--	12	2	2	2	1.436	1.421	1.477	0.598	0.532	0.663	0.414	0.000163625
M1B7X8	Nodulation receptor kinase OS=Solanum tuberosum OX=4113 GN=102602951 PE=4 SV=1	102602951	3	2	2	2	0.982	0.968	0.946	1.104	0.948	1.051	1.071	0.219586
M1AVY9	Kinesin light chain OS=Solanum tuberosum OX=4113 GN=102599779 PE=4 SV=1	102599779	9	4	5	4	0.963	1.024	1.039	0.998	0.997	1.001	0.99	0.706593
M1APG1	Protein phosphatase-2c OS=Solanum tuberosum OX=4113 PE=4 SV=1	--	5	2	3	1
M1CV79	Glycosyltransferase OS=Solanum tuberosum OX=4113 GN=102594178 PE=3 SV=1	102594178	3	2	2	2	1.058	1.03	0.993	0.998	0.931	1.003	0.952	0.175117
M1A3H8	Neutral amino acid transport protein OS=Solanum tuberosum OX=4113 GN=102582764 PE=4 SV=1	102582764	9	1	1	1
M0ZPK8	Aspartic proteinase nepenthesin-1 OS=Solanum tuberosum OX=4113 PE=3 SV=1	--	4	2	3	2	1.015	1.038	1.038	0.944	1.034	0.948	0.947	0.142884
M1C1V7	Mitochondrial import inner membrane translocase subunit tim44 OS=Solanum tuberosum OX=4113 PE=3 SV=1	--	5	1	1	1	0.914	1.039	0.943	1.089	1.015	1.001	1.072	0.204678
M1CYZ6	Serine/threonine-protein phosphatase OS=Solanum tuberosum OX=4113 GN=102580400 PE=4 SV=1	102580400	14	3	4	1	0.976	0.892	0.996	1.043	1.035	1.105	1.111	0.0552942
M1C3H0	Inter-alpha-trypsin inhibitor heavy chain OS=Solanum tuberosum OX=4113 GN=102599336 PE=4 SV=1	102599336	2	1	1	1	1.043	0.996	0.941	1.106	1.071	0.851	1.016	0.912711
M1CU53	Dual specificity protein phosphatase OS=Solanum tuberosum OX=4113 PE=4 SV=1	--	5	1	1	1
M1BL10	Nucleic acid binding protein OS=Solanum tuberosum OX=4113 GN=102579168 PE=4 SV=1	102579168	3	1	1	1
M1BSX5	BAR domain-containing protein (Fragment)(predicted) OS=Solanum tuberosum OX=4113 PE=4 SV=1	--	4	2	5	2	0.948	1.037	1.108	1.038	0.946	0.942	0.946	0.379354
M0ZGR0	KEA1 (K EFFLUX ANTIPORTER 1) OS=Solanum tuberosum OX=4113 PE=4 SV=1	--	15	2	4	2	0.949	1.106	1.095	0.911	0.992	0.97	0.912	0.179937
M1AIF1	BSD domain-containing protein OS=Solanum tuberosum OX=4113 GN=102578222 PE=4 SV=1	102578222	2	1	1	1	0.997	1.088	1.027	0.989	0.983	0.937	0.935	0.0950323
M1CMM7	Ankyrin OS=Solanum tuberosum OX=4113 PE=4 SV=1	--	4	1	2	1	0.945	0.969	0.993	1.039	1.047	1.008	1.064	0.0275177
M1C061	Binding protein OS=Solanum tuberosum OX=4113 PE=4 SV=1	--	1	1	1	1	1.163	1.363	1.098	0.899	0.816	0.73	0.675	0.011255
M1BS80	Hexosyltransferase OS=Solanum tuberosum OX=4113 GN=102595127 PE=3 SV=1	102595127	3	2	2	2	1.126	1.372	1.3	0.798	0.648	0.838	0.601	0.00655032
M1D3L2	Ribosomal protein OS=Solanum tuberosum OX=4113 GN=102587187 PE=3 SV=1	102587187	24	3	7	1	1.003	0.997	0.979	1.168	0.902	0.959	1.017	0.899741
M1AXP7	3-hydroxy-3-methylglutaryl coenzyme A synthase OS=Solanum tuberosum OX=4113 GN=102584775 PE=3 SV=1	102584775	13	4	5	3	0.986	0.934	1.026	0.956	1.043	1.054	1.036	0.437904
M1BJV6	Eukaryotic translation initiation factor 3 subunit C OS=Solanum tuberosum OX=4113 GN=102595694 PE=3 SV=1	102595694	7	6	9	6	1.064	1.064	1.038	0.97	0.946	0.952	0.906	0.000898006
M1CJ58	Importin beta-1 OS=Solanum tuberosum OX=4113 GN=102599745 PE=4 SV=1	102599745	4	3	5	2	0.976	1.035	0.994	1.015	1.055	0.951	1.005	0.899383
M1BSD7	Small nuclear ribonucleoprotein Sm D1 OS=Solanum tuberosum OX=4113 GN=102593694 PE=3 SV=1	102593694	10	1	2	1	1.109	1.031	1.038	0.988	0.888	0.968	0.895	0.0498295
M1CCK0	Peroxidase OS=Solanum tuberosum OX=4113 GN=102586327 PE=3 SV=1	102586327	13	5	8	3	1.013	0.968	1.008	0.998	0.905	0.988	0.967	0.375798
M1BI33	FACT complex subunit OS=Solanum tuberosum OX=4113 GN=102603132 PE=3 SV=1	102603132	2	1	1	1
M1CBK0	Cytochrome c OS=Solanum tuberosum OX=4113 GN=102582196 PE=3 SV=1	102582196	21	2	6	2	0.915	0.915	0.911	1.159	1.123	0.964	1.184	0.0434162
M1AIF8	Pom30 protein OS=Solanum tuberosum OX=4113 GN=102596232 PE=3 SV=1	102596232	22	4	5	2	0.992	0.951	1.067	0.96	1.086	0.942	0.993	0.890158
M1CLW5	Pyruvate kinase OS=Solanum tuberosum OX=4113 GN=102582462 PE=3 SV=1	102582462	27	12	31	9	1.003	0.921	0.948	1.029	1.025	1.024	1.072	0.0495089
M1CTC4	V-ATPase 69 kDa subunit OS=Solanum tuberosum OX=4113 GN=102591413 PE=3 SV=1	102591413	42	22	74	22	0.988	0.963	0.971	1.001	1.021	1.014	1.039	0.0158353
M1BLL7	Protein DETOXIFICATION OS=Solanum tuberosum OX=4113 GN=102583997 PE=3 SV=1	102583997	4	2	2	2	0.902	1.034	0.934	0.992	1.118	1.016	1.089	0.193117
M0ZXG5	ATP-dependent Clp protease proteolytic subunit OS=Solanum tuberosum OX=4113 GN=102604367 PE=3 SV=1	102604367	3	1	1	1	1.071	0.997	0.928	1.066	0.927	1.016	1.004	0.943741
M1AU54	Chloroplast small heat shock protein class I OS=Solanum tuberosum OX=4113 GN=102588746 PE=3 SV=1	102588746	27	4	6	1	0.789	0.81	0.755	1.223	1.222	1.164	1.533	8.29724e-05
M1ALV1	Peptidylprolyl isomerase OS=Solanum tuberosum OX=4113 GN=102578601 PE=4 SV=1	102578601	11	2	2	2	1.139	1.177	1.108	0.853	0.885	0.885	0.766	0.000237259
M1ALM9	Nucleoredoxin OS=Solanum tuberosum OX=4113 GN=102580139 PE=4 SV=1	102580139	5	2	2	2	0.873	1.094	0.946	1.185	1.032	0.879	1.063	0.622291
M1AN55	ALOG domain-containing protein OS=Solanum tuberosum OX=4113 GN=102591189 PE=3 SV=1	102591189	18	3	10	1	1.038	0.915	1.155	1.013	0.966	0.932	0.937	0.437927
M1D2D6	Tubulin-specific chaperone B OS=Solanum tuberosum OX=4113 GN=102578402 PE=4 SV=1	102578402	5	1	1	1	1.028	0.944	0.939	0.989	1.075	1.022	1.06	0.198168
M1AHD9	Signal recognition particle protein OS=Solanum tuberosum OX=4113 PE=4 SV=1	--	6	2	2	2	1.078	0.981	1.159	0.986	0.889	0.934	0.873	0.0769284
M0ZQN1	Plastid high chlorophyll fluorescence 136 OS=Solanum tuberosum OX=4113 PE=4 SV=1	--	9	2	2	2
M1BLI5	EIF4B OS=Solanum tuberosum OX=4113 GN=102578247 PE=4 SV=1	102578247	20	9	14	9	0.968	1.042	1.004	1	1.007	0.973	0.989	0.666735
M1C2P1	protein DGS1, mitochondrial-like(predicted) OS=Solanum tuberosum OX=4113 PE=4 SV=1	--	10	2	4	2	0.876	1.06	1.107	1.016	0.968	0.989	0.977	0.813855
M0ZK76	Phenazine biosynthesis protein OS=Solanum tuberosum OX=4113 GN=102606119 PE=4 SV=1	102606119	6	1	1	1	0.969	0.982	0.88	1.026	1.098	1.035	1.116	0.0530587
M1A2E9	Pore protein of 24 kD (OEP24) OS=Solanum tuberosum OX=4113 GN=102584345 PE=4 SV=1	102584345	13	2	4	2	0.928	0.981	1.026	1.019	0.964	1.084	1.045	0.383021
M1CQH0	Tropinone reductase I OS=Solanum tuberosum OX=4113 PE=4 SV=1	--	39	9	19	8	0.964	0.925	0.953	1.07	1.056	1.045	1.116	0.00146676
M1AY29	DNA binding protein OS=Solanum tuberosum OX=4113 PE=4 SV=1	--	7	4	5	4	1.015	1.03	0.978	1.018	0.988	0.972	0.985	0.506726
M1B3Z6	WD-repeat protein OS=Solanum tuberosum OX=4113 PE=4 SV=1	--	6	5	5	4	0.983	1.025	1.053	0.988	1.006	1.033	0.989	0.670053
M1D312	RNA cytidine acetyltransferase OS=Solanum tuberosum OX=4113 PE=3 SV=1	--	2	1	1	1	1.091	0.947	0.95	0.906	1.145	0.962	1.008	0.950811
M1CHU9	F1F0-ATPase inhibitor protein OS=Solanum tuberosum OX=4113 GN=102601684 PE=4 SV=1	102601684	39	3	8	3	0.863	0.842	0.878	1.109	1.13	1.147	1.311	6.42824e-05
M1BBX5	Glycosyltransferase OS=Solanum tuberosum OX=4113 GN=107061623 PE=3 SV=1	107061623	4	1	1	1
M1A034	SCPL33 OS=Solanum tuberosum OX=4113 GN=102587500 PE=3 SV=1	102587500	5	1	2	1	1.002	0.829	0.851	1.188	1.107	1.002	1.229	0.0546525
M1AHA1	Arginine biosynthesis bifunctional protein ArgJ, chloroplastic OS=Solanum tuberosum OX=4113 GN=102586102 PE=3 SV=1	102586102	10	4	9	4	0.946	0.99	0.995	1.022	1.002	1.062	1.053	0.0929616
M1CFY1	RNA binding protein OS=Solanum tuberosum OX=4113 GN=102577916 PE=4 SV=1	102577916	4	1	1	1	1.038	1.119	0.918	1.076	0.959	0.907	0.957	0.600538
M1AIU2	Putative mediator of RNA polymerase II transcription subunit 8-like(predicted) OS=Solanum tuberosum OX=4113 PE=4 SV=1	--	5	1	1	1
M1CVE1	Nuclear poly(A) polymerase(predicted) OS=Solanum tuberosum OX=4113 GN=102595724 PE=4 SV=1	102595724	6	1	1	1
M1ACJ1	Serine-threonine protein kinase, plant-type OS=Solanum tuberosum OX=4113 GN=102601029 PE=3 SV=1	102601029	2	2	2	2	1.046	1.144	1.167	0.815	0.85	1.016	0.799	0.0389618
M1B883	Kelch repeat protein OS=Solanum tuberosum OX=4113 GN=102582206 PE=4 SV=1	102582206	4	2	3	2	1	1.084	1.076	0.909	0.948	1.004	0.905	0.0614926
M0ZIK5	Nam 1 OS=Solanum tuberosum OX=4113 PE=4 SV=1	--	4	1	1	1	1.249	0.925	0.901	0.968	1.02	0.942	0.953	0.744188
M0ZS24	Esterase/lipase superfamily protein OS=Solanum tuberosum OX=4113 GN=102583578 PE=4 SV=1	102583578	3	1	1	1
M1D7F0	Protein-serine/threonine phosphatase OS=Solanum tuberosum OX=4113 PE=3 SV=1	--	6	1	2	1
M1D5Z8	FGFR1 oncogene partner OS=Solanum tuberosum OX=4113 GN=102606356 PE=4 SV=1	102606356	14	3	3	3	0.997	0.976	1.013	0.967	0.981	0.97	0.977	0.119831
M1B3R5	Acyltransferase OS=Solanum tuberosum OX=4113 GN=102585228 PE=3 SV=1	102585228	3	1	1	1
M0ZGZ7	Lanatoside 15'-O-acetylesterase OS=Solanum tuberosum OX=4113 GN=102596696 PE=3 SV=1	102596696	4	1	1	1
M1B211	Protein kinase APK1B, chloroplast OS=Solanum tuberosum OX=4113 GN=102584422 PE=3 SV=1	102584422	4	1	1	1
M1B0H6	Protein kinase domain-containing protein OS=Solanum tuberosum OX=4113 PE=4 SV=1	--	5	2	2	1	1.218	1.168	1.174	0.852	0.807	0.838	0.701	6.91264e-05
M1BA84	Elongation factor 1-gamma OS=Solanum tuberosum OX=4113 PE=4 SV=1	--	46	16	72	7	1	0.972	0.986	1.012	1.026	0.998	1.026	0.0853303
M1D095	Fruit protein PKIWI502 OS=Solanum tuberosum OX=4113 GN=102600228 PE=4 SV=1	102600228	28	5	7	5	1.114	1.048	0.996	0.929	1.022	1.017	0.94	0.239138
M1CP05	Acyltransferase OS=Solanum tuberosum OX=4113 GN=102590874 PE=4 SV=1	102590874	3	1	2	1	1.021	1.027	1.027	0.968	0.971	1	0.956	0.0126549
M1AVE4	Small heat shock protein OS=Solanum tuberosum OX=4113 GN=102591853 PE=3 SV=1	102591853	9	2	2	2	0.972	1.038	0.778	1.058	0.978	1.161	1.147	0.230362
M1CJ33	Nudix hydrolase 15, mitochondrial OS=Solanum tuberosum OX=4113 GN=102591071 PE=4 SV=1	102591071	14	2	2	2	1.081	1.006	0.96	0.928	1.034	0.998	0.971	0.573113
M1AVT8	WD domain containing protein OS=Solanum tuberosum OX=4113 GN=102585248 PE=4 SV=1	102585248	2	1	1	1	1.06	1.101	0.931	1.109	0.946	0.873	0.947	0.547217
M1BDM9	Nt-Rab11e protein OS=Solanum tuberosum OX=4113 GN=102600528 PE=4 SV=1	102600528	18	4	8	1	1.045	1.086	1.065	0.922	0.904	0.948	0.868	0.00132261
M1ABB2	Putative ovule protein(predicted) OS=Solanum tuberosum OX=4113 GN=102589966 PE=3 SV=1	102589966	8	2	3	2	1.013	1.063	0.901	1.052	0.992	0.986	1.018	0.731543
M1C2T9	UDP-L-rhamnose synthase OS=Solanum tuberosum OX=4113 GN=102601196 PE=4 SV=1	102601196	24	7	13	5	0.855	0.855	0.859	1.135	1.171	1.21	1.368	7.17211e-05
M1AUU9	Ferredoxin--NADP reductase, chloroplastic OS=Solanum tuberosum OX=4113 GN=102579393 PE=3 SV=1	102579393	20	7	14	7	1.036	1.042	1.025	0.966	0.978	0.953	0.934	0.00151135
M1ANT0	Zinc finger protein OS=Solanum tuberosum OX=4113 GN=102606041 PE=3 SV=1	102606041	17	7	9	7	1	0.956	0.951	1.038	1.006	1.094	1.079	0.0596335
M1CTR3	Aconitate hydratase OS=Solanum tuberosum OX=4113 GN=102587698 PE=3 SV=1	102587698	20	15	51	8	0.967	0.971	0.978	1.046	1.019	1.013	1.056	0.00653579
M1CXK6	Acyl-CoA synthetase OS=Solanum tuberosum OX=4113 GN=102596399 PE=4 SV=1	102596399	7	1	1	1
M1D270	Peptidase OS=Solanum tuberosum OX=4113 GN=102601487 PE=3 SV=1	102601487	3	1	3	1	0.99	0.882	0.918	1.165	1.053	0.981	1.147	0.0879722
M1BWB4	KxDL domain-containing protein OS=Solanum tuberosum OX=4113 GN=102602286 PE=3 SV=1	102602286	7	1	1	1	0.891	0.914	1.033	1.037	1.01	1.109	1.112	0.114598
M1A0G4	ATP citrate synthase OS=Solanum tuberosum OX=4113 GN=102584948 PE=4 SV=1	102584948	24	12	22	4	1.142	0.982	1.059	0.871	0.971	1.003	0.894	0.139745
M1AMT6	Putative transmembrane protein 33-like(predicted) OS=Solanum tuberosum OX=4113 GN=102584544 PE=3 SV=1	102584544	4	1	1	1
M0ZKH6	Glucose-6-phosphate/phosphate translocator 1, chloroplast OS=Solanum tuberosum OX=4113 GN=102578523 PE=4 SV=1	102578523	7	3	8	3	0.983	0.971	0.986	1.03	1.004	1.054	1.05	0.0297305
M1CX25	DNA-directed RNA polymerases I and III subunit RPAC1 OS=Solanum tuberosum OX=4113 GN=102598359 PE=3 SV=1	102598359	8	3	4	3	1.046	1.01	1.055	0.933	0.947	1.024	0.933	0.0940503
M1CHM7	3-oxoacyl-(Acyl-carrier-protein) synthase III OS=Solanum tuberosum OX=4113 PE=3 SV=1	--	12	4	4	4	1.051	0.99	0.996	0.98	0.976	0.995	0.972	0.226525
M1BF30	Proteasome endopeptidase complex OS=Solanum tuberosum OX=4113 PE=4 SV=1	--	6	2	3	2	0.947	0.898	1.008	1.024	1.064	1.051	1.1	0.0520095
M1CMB4	Acyltransferase OS=Solanum tuberosum OX=4113 GN=102589276 PE=4 SV=1	102589276	2	1	1	1	1.008	1.113	0.909	0.924	1.126	0.93	0.983	0.850748
M1CWA0	Inosine triphosphate pyrophosphatase OS=Solanum tuberosum OX=4113 GN=102605347 PE=3 SV=1	102605347	23	4	5	4	0.901	1.017	0.964	0.974	1.022	1.034	1.051	0.266739
M1C6B8	Glutamine synthetase OS=Solanum tuberosum OX=4113 GN=102595103 PE=3 SV=1	102595103	12	3	6	2	0.941	0.986	0.96	1.036	1.058	1.017	1.078	0.0134373
M1CUY6	Ubiquitin-fold modifier 1 OS=Solanum tuberosum OX=4113 GN=102590609 PE=3 SV=1	102590609	59	4	5	4	1.031	0.991	0.991	0.983	1.05	1.044	1.021	0.451045
M1D530	Isocitrate dehydrogenase [NADP] OS=Solanum tuberosum OX=4113 GN=102591365 PE=3 SV=1	102591365	12	5	6	2	1.047	1.08	0.986	0.944	1.01	0.951	0.933	0.114489
M1CK99	ARGONAUTE 1 OS=Solanum tuberosum OX=4113 GN=102595869 PE=3 SV=1	102595869	15	14	22	7	1.022	1.006	1.027	1.012	0.932	0.97	0.954	0.123829
M1A2V8	Sec10 OS=Solanum tuberosum OX=4113 GN=102589150 PE=3 SV=1	102589150	19	13	17	13	1.018	0.995	1.002	0.994	1.018	0.986	0.994	0.652405
M1CW40	Threonyl-tRNA synthetase OS=Solanum tuberosum OX=4113 PE=4 SV=1	--	21	4	6	4	0.999	0.989	1.016	1.006	0.977	0.994	0.991	0.478235
M1CNB6	RNase NGR2 OS=Solanum tuberosum OX=4113 PE=3 SV=1	--	6	1	1	1	0.695	1.008	0.752	1.1	1.279	1.13	1.429	0.0395068
M1D4F6	Phospholipase A1 OS=Solanum tuberosum OX=4113 GN=102585794 PE=3 SV=1	102585794	17	7	12	5	1.185	1.197	1.175	0.812	0.811	0.792	0.679	2.37785e-06
M1BN40	Cysteine proteinase 3 OS=Solanum tuberosum OX=4113 GN=102578939 PE=3 SV=1	102578939	9	3	4	3	1.076	1.037	0.936	1.093	0.956	0.976	0.992	0.899358
M1CY58	Ascorbate peroxidase OS=Solanum tuberosum OX=4113 PE=3 SV=1	--	30	5	10	1	1.024	0.906	0.982	1.052	0.961	1.049	1.052	0.338375
M1BC20	Peroxidase OS=Solanum tuberosum OX=4113 GN=102590326 PE=3 SV=1	102590326	23	6	12	6	0.854	0.82	0.859	1.131	1.146	1.105	1.335	8.94024e-05
M1DLL0	Protein transport protein Sec61 subunit beta OS=Solanum tuberosum OX=4113 GN=102598588 PE=3 SV=1	102598588	22	1	2	1	1.124	1.1	0.912	0.912	1.045	0.924	0.919	0.357264
M0ZNR0	Putative centromere protein O-like(predicted) OS=Solanum tuberosum OX=4113 GN=102584549 PE=3 SV=1	102584549	7	2	2	2	1.2	1.058	0.994	0.943	0.916	0.916	0.853	0.0504619
M1BQI2	Heat shock protein 90 OS=Solanum tuberosum OX=4113 GN=102578539 PE=3 SV=1	102578539	19	12	25	10	1.099	1.137	1.165	0.881	0.839	0.93	0.779	0.00186214
M1D1C2	Phi-1 protein OS=Solanum tuberosum OX=4113 GN=102579064 PE=3 SV=1	102579064	19	5	6	3	1.024	0.992	0.979	1.102	0.943	1.027	1.026	0.642655
M1BZ42	Inositol-3-phosphate synthase OS=Solanum tuberosum OX=4113 GN=102577590 PE=3 SV=1	102577590	21	10	19	5	1.051	1.144	1.105	0.944	0.928	0.895	0.838	0.00383385
M1BTZ0	Nuclear RNA binding protein OS=Solanum tuberosum OX=4113 GN=102590612 PE=4 SV=1	102590612	19	5	16	4	0.901	0.896	0.953	1.077	1.052	1.079	1.167	0.00193013
M1AMJ7	Transferase, transferring glycosyl groups OS=Solanum tuberosum OX=4113 GN=102588069 PE=4 SV=1	102588069	2	1	1	1	1.119	0.83	1.012	0.996	1.051	0.991	1.026	0.732651
M1C7V7	Chaperonin-60 beta subunit OS=Solanum tuberosum OX=4113 GN=102577525 PE=3 SV=1	102577525	32	16	53	14	1.008	1.006	1.006	1.008	0.996	0.995	0.993	0.172891
M1B471	AAA-type ATPase family protein OS=Solanum tuberosum OX=4113 PE=3 SV=1	--	6	3	3	3	1.413	0.751	0.988	1.18	0.874	0.807	0.908	0.740165
M0ZHU5	Osmotin OS=Solanum tuberosum OX=4113 GN=102596553 PE=4 SV=1	102596553	18	5	7	5	1.04	0.968	1.008	1	1.006	1.006	0.999	0.967641
M1A587	2,4-dihydroxyhept-2-ene-1,7-dioic acid aldolase OS=Solanum tuberosum OX=4113 GN=102578228 PE=4 SV=1	102578228	10	3	3	3	0.978	0.913	0.913	1.041	1.013	1.086	1.12	0.0207543
M1CU92	Small rubber particle protein OS=Solanum tuberosum OX=4113 GN=102591020 PE=3 SV=1	102591020	8	2	3	2	0.686	0.794	0.823	1.176	1.25	1.219	1.583	0.00138579
M1B7T9	Defensin protein OS=Solanum tuberosum OX=4113 PE=4 SV=1	--	60	3	5	3	0.949	0.925	0.84	1.112	1.074	1.082	1.204	0.00838538
M1AU00	Putative retinoblastoma-related protein 1-like(predicted) OS=Solanum tuberosum OX=4113 PE=3 SV=1	--	2	2	2	2	1.042	1.068	1.028	0.924	0.943	1.012	0.917	0.0433441
M1B7G7	Proline-rich protein OS=Solanum tuberosum OX=4113 GN=102599167 PE=4 SV=1	102599167	3	1	1	1	0.802	0.971	0.964	1.091	1.057	1.104	1.188	0.0510944
M1AW71	2-C-methyl-D-erythritol 2,4-cyclodiphosphate synthase OS=Solanum tuberosum OX=4113 PE=3 SV=1	--	19	3	4	3	1.195	1.118	1.056	0.913	0.829	0.926	0.792	0.00946531
M1CSU8	Nascent polypeptide-associated complex subunit beta OS=Solanum tuberosum OX=4113 PE=3 SV=1	--	34	4	11	2	0.98	0.942	0.942	1.068	1.026	1.038	1.094	0.0073056
M1A8N4	Clathrin assembly protein OS=Solanum tuberosum OX=4113 PE=4 SV=1	--	6	2	2	2	1.084	1.048	1.14	0.914	0.9	0.945	0.843	0.00389009
M1AVA9	KAK (KAKTUS) isoform 1 OS=Solanum tuberosum OX=4113 PE=4 SV=1	--	2	1	1	1	1.145	1.103	1.042	0.825	1.021	0.894	0.833	0.0519391
M1A2V3	4a-hydroxytetrahydrobiopterin dehydratase OS=Solanum tuberosum OX=4113 GN=102595361 PE=3 SV=1	102595361	4	1	1	1	0.489	0.496	0.452	1.507	1.461	1.463	3.084	3.25054e-06
M1AQ50	Putative ovule protein(predicted) OS=Solanum tuberosum OX=4113 PE=4 SV=1	--	12	3	6	1	1.08	1.05	0.976	0.96	1.003	0.947	0.937	0.137037
M1BWV5	Uroporphyrinogen decarboxylase OS=Solanum tuberosum OX=4113 GN=102584336 PE=4 SV=1	102584336	3	1	2	1	1.028	1.124	1.081	0.91	0.934	0.952	0.865	0.00750509
M1CBG1	Pathogen-related protein(predicted) OS=Solanum tuberosum OX=4113 GN=102590131 PE=4 SV=1	102590131	15	3	5	3	1.291	1.328	1.259	0.727	0.782	0.7	0.57	9.69636e-05
M1CSJ6	ADP,ATP carrier protein OS=Solanum tuberosum OX=4113 PE=3 SV=1	--	13	8	13	4	1.247	1.304	1.256	0.758	0.757	0.752	0.595	3.24765e-06
M1AXT4	Phospho-2-dehydro-3-deoxyheptonate aldolase OS=Solanum tuberosum OX=4113 GN=102603629 PE=3 SV=1	102603629	19	9	20	5	0.891	1.015	0.982	1.08	1.029	1.036	1.089	0.107978
M1D616	ATP-dependent Clp protease proteolytic subunit OS=Solanum tuberosum OX=4113 GN=102596270 PE=3 SV=1	102596270	9	2	3	2	0.924	0.913	1.006	1.054	1.06	1.036	1.108	0.0298053
M1ARB2	Actin depolymerizing factor OS=Solanum tuberosum OX=4113 GN=102596934 PE=3 SV=1	102596934	24	2	2	1
M1B0G0	Ubiquitin carboxyl-terminal hydrolase OS=Solanum tuberosum OX=4113 GN=102580352 PE=3 SV=1	102580352	2	1	1	1	1.038	0.988	1.005	0.967	1.067	0.944	0.983	0.663302
M1BV98	Thaliana 60S ribosomal protein L7 OS=Solanum tuberosum OX=4113 GN=102601657 PE=3 SV=1	102601657	38	9	22	2	0.993	1.001	1.012	0.983	0.974	0.992	0.981	0.0659866
M1CZL5	17.6 kD class I small heat shock protein OS=Solanum tuberosum OX=4113 GN=102605425 PE=3 SV=1	102605425	36	5	20	2	0.766	0.779	0.843	1.197	1.17	1.199	1.493	0.000193355
M0ZMF0	Rab proteins geranylgeranyltransferase component OS=Solanum tuberosum OX=4113 GN=102593627 PE=3 SV=1	102593627	8	3	3	3	1.006	0.927	1.004	1.001	0.979	1.019	1.021	0.504518
M1C3K6	(S)-2-hydroxy-acid oxidase OS=Solanum tuberosum OX=4113 GN=102601782 PE=3 SV=1	102601782	3	1	3	1	0.983	1.194	1.135	0.889	0.884	0.954	0.823	0.0386899
M1A0Z7	Mitochondrial small heat shock protein OS=Solanum tuberosum OX=4113 GN=102598867 PE=3 SV=1	102598867	15	3	5	3	0.792	0.787	0.777	1.22	1.188	1.186	1.525	2.50338e-06
M1CM59	EF hand family protein OS=Solanum tuberosum OX=4113 GN=102595378 PE=4 SV=1	102595378	20	3	5	3	1.065	0.962	1.012	0.988	0.985	0.98	0.972	0.397979
M0ZMS6	Triosephosphate isomerase, chloroplastic OS=Solanum tuberosum OX=4113 GN=102583463 PE=3 SV=1	102583463	30	8	26	4	0.996	0.923	0.948	1.022	1.034	1.046	1.082	0.0271915
M0ZLZ3	LO4 OS=Solanum tuberosum OX=4113 GN=102587959 PE=4 SV=1	102587959	3	3	3	3	0.904	0.807	0.86	1.146	1.011	1.245	1.323	0.0157292
M1CFU9	Thioredoxin M3, chloroplastic OS=Solanum tuberosum OX=4113 GN=102589431 PE=4 SV=1	102589431	17	3	8	3	0.803	0.866	0.822	1.176	1.093	1.128	1.364	0.000545239
M1BM16	Aldehyde oxidase OS=Solanum tuberosum OX=4113 GN=102598224 PE=3 SV=1	102598224	6	7	18	5	1.045	1.083	1.083	0.882	0.942	0.991	0.877	0.0207025
M1AI04	Protein-serine/threonine phosphatase OS=Solanum tuberosum OX=4113 GN=102581088 PE=4 SV=1	102581088	2	1	1	1	1.246	1.104	1.068	0.942	0.779	0.904	0.768	0.0234661
M1CFH9	ATPREP1 OS=Solanum tuberosum OX=4113 GN=102580845 PE=3 SV=1	102580845	31	26	51	26	0.996	0.984	1	0.996	0.992	0.998	1.002	0.713986
M1BSI7	DNA-directed RNA polymerases I, II, and III subunit RPABC5 OS=Solanum tuberosum OX=4113 GN=102596451 PE=3 SV=1	102596451	13	1	1	1	1.006	1.047	1.065	0.996	0.992	0.916	0.931	0.0895022
M1A2Z6	3-dehydroquinate dehydratase / shikimate dehydrogenase isoform 2 OS=Solanum tuberosum OX=4113 GN=102578356 PE=3 SV=1	102578356	4	2	2	2	1.272	1.148	1.314	0.76	0.784	0.794	0.626	0.000398846
M1BKA5	Lipoyl synthase, mitochondrial OS=Solanum tuberosum OX=4113 GN=LIP1 PE=3 SV=1	LIP1	2	1	1	1
M1CBE1	Protein phosphatase 2c OS=Solanum tuberosum OX=4113 GN=102603544 PE=4 SV=1	102603544	32	6	11	5	1.035	1.046	1.013	0.993	0.99	0.902	0.932	0.0978335
M1AAS9	Proteasome subunit alpha type OS=Solanum tuberosum OX=4113 GN=102600015 PE=3 SV=1	102600015	41	9	20	2	0.944	0.998	0.974	1.032	1.018	1.034	1.058	0.0287825
M1AAT4	RNA helicase OS=Solanum tuberosum OX=4113 GN=102596865 PE=4 SV=1	102596865	2	2	3	2	1.218	1.011	0.984	0.91	0.838	1.058	0.873	0.229493
M1ANP9	Vesicle-associated membrane protein OS=Solanum tuberosum OX=4113 GN=102578726 PE=3 SV=1	102578726	12	3	4	1
M1D1P1	12-oxophytodienoate reductase 3 OS=Solanum tuberosum OX=4113 PE=3 SV=1	--	17	6	7	6	1.12	1.14	1.112	0.859	0.922	0.868	0.786	0.000484351
M0ZSC1	Gamma-tubulin complex component OS=Solanum tuberosum OX=4113 GN=102592969 PE=3 SV=1	102592969	2	2	2	2	0.934	1.03	1.087	0.953	1.11	0.902	0.972	0.709455
M1BAH2	Calmodulin-binding heat-shock protein OS=Solanum tuberosum OX=4113 GN=102603873 PE=4 SV=1	102603873	2	1	2	1	0.945	1.01	0.999	1.03	0.997	1.025	1.033	0.22442
M1CZZ8	Putative cyclin-D1-binding protein 1-like(predicted) OS=Solanum tuberosum OX=4113 GN=102598256 PE=4 SV=1	102598256	7	2	2	2	0.975	1.026	0.929	1.029	1.019	1.022	1.048	0.174725
M1C1A3	Structural molecule OS=Solanum tuberosum OX=4113 GN=102597206 PE=4 SV=1	102597206	3	1	2	1
M1AG44	Glyoxalase II OS=Solanum tuberosum OX=4113 PE=4 SV=1	--	22	4	6	4	1	1.011	0.969	1.003	1.01	1.014	1.016	0.294623
M1B9N6	Putative oligosaccharyltransferase complex subunit OSTC-like(predicted) OS=Solanum tuberosum OX=4113 GN=102604989 PE=3 SV=1	102604989	11	1	2	1
M1B126	Auxin-induced SAUR OS=Solanum tuberosum OX=4113 GN=102587396 PE=3 SV=1	102587396	11	1	1	1
M1CIK3	FMN binding protein OS=Solanum tuberosum OX=4113 GN=102581125 PE=4 SV=1	102581125	17	5	7	5	0.864	1.018	1.008	1.044	1.004	1.031	1.065	0.291417
M1BNL9	Isoamyl acetate-hydrolyzing esterase OS=Solanum tuberosum OX=4113 GN=102584408 PE=4 SV=1	102584408	4	1	1	1	1.055	0.947	1.127	1.088	0.912	0.891	0.924	0.375585
M1B4Q0	(S)-N-methylcoclaurine 3'-hydroxylase isozyme OS=Solanum tuberosum OX=4113 GN=102582095 PE=3 SV=1	102582095	5	2	2	2	1.048	1.046	1.035	0.934	0.946	1.008	0.923	0.0278627
M1C7P0	Biotin carboxyl carrier protein of acetyl-CoA carboxylase OS=Solanum tuberosum OX=4113 GN=102606445 PE=4 SV=1	102606445	3	1	1	1	1.037	1.1	1.071	0.917	0.97	0.932	0.879	0.00563047
M1AYL7	Nuclear pore protein OS=Solanum tuberosum OX=4113 PE=3 SV=1	--	5	4	5	4	1.081	1.035	1.046	0.956	1.016	0.919	0.914	0.0477077
M1A0N1	Putative spindle assembly checkpoint component MAD1-like(predicted) OS=Solanum tuberosum OX=4113 GN=102585177 PE=4 SV=1	102585177	12	3	3	3	0.955	0.984	0.856	1.016	1.079	1.096	1.142	0.0502252
M1B472	Nuclear transcription factor, X-box binding OS=Solanum tuberosum OX=4113 GN=102586108 PE=3 SV=1	102586108	7	5	7	5	1.074	1.084	1.054	0.954	0.948	0.971	0.894	0.000521274
M1C0L2	NADH dehydrogenase [ubiquinone] 1 alpha subcomplex subunit 12 OS=Solanum tuberosum OX=4113 GN=102579623 PE=3 SV=1	102579623	10	1	1	1
M1BSD0	Protein transport protein Sec24C OS=Solanum tuberosum OX=4113 PE=4 SV=1	--	17	3	7	3	1.021	1.029	0.966	0.973	1.024	0.981	0.987	0.64775
M1B5K7	Beta-adaptin-like protein OS=Solanum tuberosum OX=4113 GN=102591040 PE=3 SV=1	102591040	12	8	16	8	1.008	0.991	1.001	1.015	1.047	0.98	1.014	0.529609
M1B006	Protein-serine/threonine kinase OS=Solanum tuberosum OX=4113 GN=102580217 PE=3 SV=1	102580217	7	3	4	3	0.932	1.032	0.931	1.01	1.009	1.085	1.072	0.167629
M1AWU2	Reticulon-like protein OS=Solanum tuberosum OX=4113 GN=102606390 PE=4 SV=1	102606390	7	2	7	1	0.915	0.899	0.931	1.068	1.089	1.084	1.181	0.000141865
M1C5K0	ATP binding protein OS=Solanum tuberosum OX=4113 GN=102579947 PE=3 SV=1	102579947	14	4	5	4	1.052	1.084	1.025	1.018	0.928	0.941	0.913	0.0507764
M1CPE3	Putative ovule protein(predicted) OS=Solanum tuberosum OX=4113 GN=102595482 PE=4 SV=1	102595482	2	1	1	1	1.182	1.113	1.1	0.887	0.877	0.883	0.78	0.000383461
M0ZM92	Smad nuclear interacting protein OS=Solanum tuberosum OX=4113 GN=102595926 PE=4 SV=1	102595926	2	1	1	1	0.903	0.919	0.86	1.111	1.108	1.079	1.23	0.000701668
M1AGU4	Oxidoreductase OS=Solanum tuberosum OX=4113 GN=102582629 PE=4 SV=1	102582629	7	2	3	2	1.22	1.237	1.225	0.739	0.812	0.832	0.647	0.000276821
M1BG00	Translation initiation factor 2B beta subunit OS=Solanum tuberosum OX=4113 GN=102580093 PE=3 SV=1	102580093	2	1	1	1	0.925	0.957	1.052	1.035	1.007	1.027	1.046	0.303517
M1C5J7	T-complex protein 1 subunit gamma OS=Solanum tuberosum OX=4113 GN=102578754 PE=3 SV=1	102578754	30	17	37	17	1.069	1.057	1.055	0.959	0.959	0.934	0.897	0.000356955
M1CER2	Putative MICOS complex subunit Mic10-like(predicted) OS=Solanum tuberosum OX=4113 GN=102579678 PE=3 SV=1	102579678	27	2	4	2	1.026	0.935	0.938	1.074	0.997	1.026	1.068	0.149539
M1A017	Novel plant snare OS=Solanum tuberosum OX=4113 GN=102592689 PE=4 SV=1	102592689	6	2	3	2	0.993	0.918	0.924	1.07	1.044	1.042	1.113	0.0153728
M1AUA3	Putative dentin sialophosphoprotein-like(predicted) OS=Solanum tuberosum OX=4113 GN=102599934 PE=3 SV=1	102599934	5	4	5	4	1.084	1.059	0.938	1.023	0.992	0.92	0.953	0.434603
M1B6X3	Peptidyl-prolyl cis-trans isomerase OS=Solanum tuberosum OX=4113 GN=102601974 PE=3 SV=1	102601974	15	2	3	2	0.916	1.01	0.966	1.021	1.015	1.072	1.075	0.0937313
M1C1C6	Rotenone-insensitive NADH-ubiquinone oxidoreductase, mitochondrial OS=Solanum tuberosum OX=4113 GN=102582385 PE=4 SV=1	102582385	11	6	9	6	0.978	1.002	1.034	1.023	1.02	0.997	1.009	0.65208
M0ZL16	PUM-HD domain-containing protein OS=Solanum tuberosum OX=4113 GN=102600058 PE=4 SV=1	102600058	5	2	2	2	1.106	1.199	0.892	0.88	1.109	0.84	0.885	0.377213
M1B744	Succinate dehydrogenase [ubiquinone] flavoprotein subunit, mitochondrial OS=Solanum tuberosum OX=4113 GN=102604123 PE=3 SV=1	102604123	18	9	23	9	0.948	0.977	0.97	1.033	1.035	1.032	1.071	0.00168579
M1ALZ5	BRCA1-A complex subunit BRE OS=Solanum tuberosum OX=4113 GN=102599655 PE=4 SV=1	102599655	10	4	6	4	0.924	0.871	0.924	1.076	1.059	1.078	1.182	0.00122345
M0ZMW1	Amidophosphoribosyltransferase OS=Solanum tuberosum OX=4113 GN=102598888 PE=3 SV=1	102598888	26	11	17	11	1.027	1.05	0.988	0.97	0.989	0.97	0.956	0.075669
M1A5F8	Aspartic proteinase nepenthesin-2 OS=Solanum tuberosum OX=4113 GN=102579167 PE=3 SV=1	102579167	2	1	1	1	0.819	1	0.912	0.989	1.105	1.159	1.191	0.0771645
M1B4D2	Putative ovule protein(predicted) OS=Solanum tuberosum OX=4113 PE=4 SV=1	--	3	2	2	2	0.992	0.954	1.148	0.954	1.048	0.92	0.944	0.462754
M1BA66	RNA exonuclease NGL1 OS=Solanum tuberosum OX=4113 GN=102585458 PE=4 SV=1	102585458	2	1	1	1	1.103	1.061	0.962	0.966	0.967	0.958	0.925	0.133993
M1CE05	ATP-dependent 6-phosphofructokinase OS=Solanum tuberosum OX=4113 GN=PFK PE=3 SV=1	PFK	10	4	9	4	1	1.068	1.072	0.995	0.957	0.932	0.918	0.0451333
M1ALQ7	Scythe/bat3 OS=Solanum tuberosum OX=4113 PE=4 SV=1	--	7	3	3	3	1.009	1.02	0.925	1.062	0.974	1.014	1.032	0.462224
M1C7V2	YTH domain-containing protein OS=Solanum tuberosum OX=4113 GN=102583016 PE=4 SV=1	102583016	15	9	14	9	0.984	0.962	1	1.002	1.057	0.999	1.038	0.159521
M0ZGQ6	Digalactosyldiacylglycerol synthase 2, chloroplastic OS=Solanum tuberosum OX=4113 GN=102580118 PE=4 SV=1	102580118	5	2	2	2	0.944	1.004	1.035	1.018	0.989	1.018	1.014	0.637715
M1B8D5	Alpha-galactosidase OS=Solanum tuberosum OX=4113 GN=102601840 PE=3 SV=1	102601840	8	3	4	2	0.834	0.937	0.902	1.094	1.114	1.1	1.238	0.00349224
M0ZXU4	Cyclin delta-3 OS=Solanum tuberosum OX=4113 GN=102583668 PE=4 SV=1	102583668	12	3	3	3	1.002	1.094	1.031	1.018	0.942	0.934	0.925	0.108793
M1C705	Globulin OS=Solanum tuberosum OX=4113 GN=102600491 PE=3 SV=1	102600491	11	3	7	3	1.079	1.038	1.028	0.911	0.935	0.959	0.892	0.00545848
M1A2J8	Putative thymidylate synthase-like(predicted) OS=Solanum tuberosum OX=4113 GN=102602083 PE=4 SV=1	102602083	7	1	1	1	1.039	1.102	1.054	0.94	0.947	0.943	0.886	0.0024737
M1BFT7	Malate dehydrogenase OS=Solanum tuberosum OX=4113 PE=3 SV=1	--	31	8	35	8	0.958	0.922	0.931	1.06	1.091	1.021	1.128	0.00573355
M1B8A0	Protein tyrosine phosphatase OS=Solanum tuberosum OX=4113 GN=102588806 PE=4 SV=1	102588806	32	9	30	5	1.029	1.115	0.965	0.995	0.98	0.932	0.935	0.227646
M1CE45	Receptor protein kinase OS=Solanum tuberosum OX=4113 PE=4 SV=1	--	13	2	2	2	0.906	0.962	0.982	1.184	1.005	0.961	1.105	0.227866
M0ZL49	Cytochrome b5 OS=Solanum tuberosum OX=4113 PE=3 SV=1	--	7	1	3	1	1.014	0.997	1.11	0.942	0.96	0.995	0.928	0.117455
M0ZHE5	CONTINUOUS VASCULAR RING OS=Solanum tuberosum OX=4113 GN=102595014 PE=4 SV=1	102595014	6	1	1	1	0.837	0.957	1.031	1.003	1.055	1.11	1.121	0.157615
M1AYG0	NADPH-dependent diflavin oxidoreductase 1 OS=Solanum tuberosum OX=4113 GN=102605269 PE=3 SV=1	102605269	2	1	1	1	1.044	1.121	1.146	0.88	0.9	0.946	0.823	0.00534737
M1C201	Vacuolar protein sorting-associated protein 35 OS=Solanum tuberosum OX=4113 GN=102583363 PE=3 SV=1	102583363	9	5	7	3	1.034	1.125	1.094	0.949	0.939	0.914	0.861	0.00544706
M1AAV5	Putative calcium and calcium/calmodulin-dependent serine/threonine-protein kinase-like(predicted) OS=Solanum tuberosum OX=4113 GN=102599681 PE=4 SV=1	102599681	7	4	4	4	0.85	1.047	0.979	1.013	1.037	1.016	1.066	0.335665
M1CJ63	E1 ubiquitin-activating enzyme OS=Solanum tuberosum OX=4113 GN=102600735 PE=3 SV=1	102600735	21	18	29	15	1.041	1.069	1.029	0.977	0.958	0.944	0.917	0.00455398
M1BXN6	4-coumarate--CoA ligase OS=Solanum tuberosum OX=4113 GN=102599391 PE=4 SV=1	102599391	7	2	2	2	1.051	1	1.106	0.988	0.966	0.911	0.908	0.0627148
M1CFN3	Zinc finger protein-like 1 OS=Solanum tuberosum OX=4113 GN=102587262 PE=3 SV=1	102587262	15	3	4	3	1.103	1.192	1.046	0.953	0.933	0.816	0.809	0.0258678
M1C861	OST3/OST6 family protein OS=Solanum tuberosum OX=4113 GN=102592417 PE=3 SV=1	102592417	10	3	5	3	0.97	0.992	1.088	0.986	0.985	1.019	0.98	0.637773
M1ADJ8	H(+)-exporting diphosphatase OS=Solanum tuberosum OX=4113 GN=102600043 PE=3 SV=1	102600043	8	6	17	1	1.022	0.914	0.961	1.074	1.027	1	1.07	0.148544
M0ZV99	Actin depolymerizing factor 3 OS=Solanum tuberosum OX=4113 GN=102598836 PE=3 SV=1	102598836	23	2	8	2	1.034	0.859	1.042	0.998	1.071	0.996	1.044	0.527357
M1D2Q1	Myosin XI-F OS=Solanum tuberosum OX=4113 GN=102586997 PE=3 SV=1	102586997	4	4	10	3	0.901	0.973	1.03	0.972	1.125	1.001	1.067	0.338969
M0ZQW3	Chaperonin 21 OS=Solanum tuberosum OX=4113 GN=102594350 PE=3 SV=1	102594350	33	8	22	7	1.002	1.062	1.053	0.969	0.962	0.974	0.932	0.0192174
M1C3R0	Armadillo repeat-containing protein OS=Solanum tuberosum OX=4113 GN=102579445 PE=4 SV=1	102579445	4	2	6	2	1.057	1.017	1.053	0.899	0.999	0.992	0.924	0.0921065
M1AWB9	Gamma-ECS OS=Solanum tuberosum OX=4113 GN=102600891 PE=3 SV=1	102600891	13	6	10	6	0.944	0.972	1.001	1.033	1.004	1.03	1.051	0.0585749
M1BBH3	Patellin-3 OS=Solanum tuberosum OX=4113 PE=4 SV=1	--	19	2	3	2	0.957	1.114	0.931	1.036	0.965	1.006	1.002	0.944525
M1AAI4	SNF7 family protein OS=Solanum tuberosum OX=4113 GN=102591547 PE=4 SV=1	102591547	11	1	1	1
M1BT85	60S ribosomal protein L18a OS=Solanum tuberosum OX=4113 GN=102581830 PE=3 SV=1	102581830	32	5	10	1	0.955	1.039	0.99	0.989	0.96	1.007	0.991	0.764337
M1A8I3	Cellulose synthase OS=Solanum tuberosum OX=4113 GN=102577812 PE=3 SV=1	102577812	3	2	2	2	1.276	1.118	1.174	0.773	0.864	0.849	0.697	0.00222784
M1BTN7	Phosphoenolpyruvate carboxylase OS=Solanum tuberosum OX=4113 PE=3 SV=1	--	28	24	42	12	0.947	0.938	0.953	1.05	1.061	1.034	1.108	0.000307453
M1BRL6	Small nuclear ribonucleoprotein Sm D3 OS=Solanum tuberosum OX=4113 GN=102578763 PE=3 SV=1	102578763	23	2	2	1
M1BNZ1	Pectinesterase OS=Solanum tuberosum OX=4113 PE=3 SV=1	--	8	3	7	2	1.018	0.93	0.988	1.025	0.986	0.989	1.022	0.493335
M1C466	Translation initiation factor 2b, delta subunit OS=Solanum tuberosum OX=4113 GN=102596631 PE=3 SV=1	102596631	3	1	2	1	0.976	1.03	0.972	1.082	1.011	0.938	1.018	0.737138
M1BEW5	Glycine-rich RNA-binding protein OS=Solanum tuberosum OX=4113 GN=102601577 PE=4 SV=1	102601577	7	2	2	2	0.943	0.974	0.951	1.062	1.036	1.031	1.091	0.00284269
M0ZL28	Peroxisomal enoyl-CoA hydratase/isomerase family protein OS=Solanum tuberosum OX=4113 GN=102592794 PE=4 SV=1	102592794	8	2	2	2	1.058	1.055	1.056	1	0.926	0.929	0.901	0.0139269
M1AYC6	Ubiquitin receptor RAD23 OS=Solanum tuberosum OX=4113 GN=102604588 PE=3 SV=1	102604588	12	2	5	2	0.989	0.777	1.034	1.044	1.055	1.086	1.138	0.202518
M1AED8	ABC transporter family protein OS=Solanum tuberosum OX=4113 GN=102598559 PE=4 SV=1	102598559	14	7	13	7	1.094	1.098	1.082	0.911	0.91	0.914	0.835	2.56675e-06
M1BV52	Cellulose synthase OS=Solanum tuberosum OX=4113 GN=102577573 PE=3 SV=1	102577573	3	2	2	2	1.129	1.01	1.26	0.956	0.738	0.949	0.778	0.0749347
M1AS61	Putative replicase polyprotein 1ab-like(predicted) OS=Solanum tuberosum OX=4113 GN=102589298 PE=4 SV=1	102589298	8	2	2	2	1.039	1.013	1.106	0.976	0.918	0.971	0.907	0.0410353
M1CZN5	Peptide transporter OS=Solanum tuberosum OX=4113 GN=102583861 PE=3 SV=1	102583861	1	1	1	1	0.97	1.117	1.032	0.916	1.045	0.941	0.93	0.276838
M1BZX2	Major latex OS=Solanum tuberosum OX=4113 PE=4 SV=1	--	17	2	3	1	1.084	1.294	1.158	0.82	0.777	0.924	0.713	0.00965415
M1B909	Exocyst complex component sec3 OS=Solanum tuberosum OX=4113 PE=3 SV=1	--	5	1	1	1	1.106	1.053	1.122	0.899	0.954	0.898	0.838	0.00313885
M1AWM7	UDP-glucose 4-epimerase OS=Solanum tuberosum OX=4113 PE=3 SV=1	--	7	2	3	2	1.008	0.863	1.049	1.19	0.991	0.904	1.057	0.632713
M1AZC5	ER6 protein OS=Solanum tuberosum OX=4113 GN=102582904 PE=4 SV=1	102582904	15	2	3	2	1.072	1.05	1.032	0.979	0.951	0.937	0.909	0.00487223
M1D463	Cytochrome P450 OS=Solanum tuberosum OX=4113 GN=102592842 PE=3 SV=1	102592842	12	2	2	2	1.04	0.972	0.924	1.047	0.984	1.032	1.043	0.330949
M0ZI96	Serine-type peptidase OS=Solanum tuberosum OX=4113 GN=102591161 PE=3 SV=1	102591161	2	1	1	1	1.319	1.256	1.099	0.746	0.879	0.766	0.651	0.00451525
M0ZKC1	Calcium-dependent protein kinase 3 OS=Solanum tuberosum OX=4113 PE=4 SV=1	--	9	4	4	1	1.07	1.152	0.973	0.915	0.964	0.933	0.88	0.0702596
M1CKC0	CBS domain containing protein OS=Solanum tuberosum OX=4113 GN=102603043 PE=4 SV=1	102603043	6	2	3	2	1.12	1.088	1.106	0.898	0.892	0.93	0.821	0.00021358
M0ZKG9	Glycine hydroxymethyltransferase OS=Solanum tuberosum OX=4113 GN=107058680 PE=4 SV=1	107058680	18	3	7	1	1.03	0.972	1.077	0.98	0.962	0.993	0.953	0.20431
M1CV76	Resveratrol/hydroxycinnamic acid O-glucosyltransferase OS=Solanum tuberosum OX=4113 GN=102593207 PE=4 SV=1	102593207	5	2	2	2	0.95	0.976	1.021	1.007	0.954	1.095	1.037	0.480928
M0ZHT2	RING-type E3 ubiquitin transferase OS=Solanum tuberosum OX=4113 GN=102591903 PE=4 SV=1	102591903	5	3	4	3	1.128	1.124	1.135	0.911	0.861	0.883	0.784	0.000124318
M1C2D7	Tetratricopeptide repeat protein 38 OS=Solanum tuberosum OX=4113 PE=3 SV=1	--	11	5	8	5	0.925	0.907	0.924	1.025	1.003	1.086	1.13	0.00776503
M1BCQ0	U3 small nucleolar ribonucleoprotein protein imp4 OS=Solanum tuberosum OX=4113 GN=102582396 PE=4 SV=1	102582396	12	3	4	3	1.024	1.055	1.118	0.848	1.031	0.946	0.884	0.112074
M0ZGA1	Heavy metal-associated domain containing protein OS=Solanum tuberosum OX=4113 GN=102584008 PE=4 SV=1	102584008	13	2	2	2	1.098	1.385	1.142	0.764	0.925	0.755	0.674	0.0155986
M1A456	Histidine--tRNA ligase OS=Solanum tuberosum OX=4113 PE=3 SV=1	--	5	2	2	2	1.039	1.023	0.986	0.949	1.015	0.999	0.972	0.32782
M1C6J2	Ubiquitin-protein ligase OS=Solanum tuberosum OX=4113 GN=102597556 PE=4 SV=1	102597556	23	8	17	8	0.966	0.96	0.969	1.039	1.017	1.005	1.057	0.00531421
M0ZXS8	RNA-binding protein OS=Solanum tuberosum OX=4113 GN=102591610 PE=4 SV=1	102591610	11	3	5	3	1.012	1.034	1.099	0.961	1.017	0.901	0.915	0.106296
M1BG38	Putative plant/T31B5-30 protein-like(predicted) OS=Solanum tuberosum OX=4113 GN=102592595 PE=4 SV=1	102592595	13	6	6	6	1.055	1.1	1.042	0.903	1.014	0.932	0.891	0.0386046
M1BYQ1	DAG protein, chloroplastic OS=Solanum tuberosum OX=4113 GN=102597199 PE=4 SV=1	102597199	4	1	2	1	1.074	0.991	1.041	0.965	1.025	0.921	0.937	0.168089
M1CVT2	C2H2L domain class transcription factor OS=Solanum tuberosum OX=4113 GN=102591583 PE=4 SV=1	102591583	2	1	1	1	1.068	1.119	1	0.935	0.955	0.948	0.89	0.0257525
M0ZVL3	Aldehyde dehydrogenase OS=Solanum tuberosum OX=4113 GN=102599755 PE=4 SV=1	102599755	5	3	4	3	1.098	1.089	1.107	0.884	0.911	0.929	0.827	0.000234454
M1BKS7	Pentatricopeptide repeat-containing protein OS=Solanum tuberosum OX=4113 GN=102581114 PE=3 SV=1	102581114	3	2	3	1	1.106	1.17	1.154	0.889	0.854	0.875	0.763	0.000194449
M1CYV0	Major latex OS=Solanum tuberosum OX=4113 GN=102590200 PE=4 SV=1	102590200	11	2	4	1	1.049	1.074	0.995	1.002	0.992	0.906	0.93	0.136057
M1A6J5	Metallocarboxypeptidase inhibitor OS=Solanum tuberosum OX=4113 PE=4 SV=1	--	22	1	16	1	1.011	0.966	0.995	1.02	0.973	1.039	1.02	0.45007
M1B0W3	Tonoplast dicarboxylate transporter OS=Solanum tuberosum OX=4113 PE=4 SV=1	--	3	1	2	1	1.011	1.138	1.126	0.918	0.963	0.88	0.843	0.0207707
M1B5W3	Chaperone protein dnaJ 15 OS=Solanum tuberosum OX=4113 GN=102582042 PE=4 SV=1	102582042	5	2	3	2	1.009	1.078	1.035	0.962	0.964	0.971	0.928	0.0187285
M1CMM6	Protein ZINC INDUCED FACILITATOR-LIKE 1 OS=Solanum tuberosum OX=4113 PE=3 SV=1	--	2	1	1	1	1.097	1.191	1.099	0.858	0.925	0.872	0.784	0.00236114
M0ZT89	Chaperonin 21 OS=Solanum tuberosum OX=4113 GN=102578514 PE=3 SV=1	102578514	21	6	16	5	0.973	0.904	1.004	1.029	1.027	1.018	1.067	0.103174
M1BUV6	Helicase OS=Solanum tuberosum OX=4113 GN=102605528 PE=4 SV=1	102605528	3	3	3	3	0.905	1.088	1.04	0.945	1.038	0.926	0.959	0.575472
M1BWI3	Katanin p60 ATPase-containing subunit OS=Solanum tuberosum OX=4113 GN=102585839 PE=4 SV=1	102585839	5	2	3	2	0.899	1.006	1.128	1.058	0.956	0.969	0.984	0.863392
M1BNQ0	Mitochondrial import inner membrane translocase subunit Tim9 OS=Solanum tuberosum OX=4113 GN=102600583 PE=4 SV=1	102600583	35	3	4	3	1.024	1.041	0.997	0.992	0.982	0.978	0.964	0.0516053
M1CNG1	Eukaryotic translation initiation factor OS=Solanum tuberosum OX=4113 GN=102579457 PE=3 SV=1	102579457	24	8	12	8	1.054	1.035	1.038	0.935	0.976	0.962	0.919	0.00356199
M1A384	Calreticulin OS=Solanum tuberosum OX=4113 GN=102606145 PE=3 SV=1	102606145	13	4	6	3	0.962	0.9	0.972	0.971	1.018	1.106	1.092	0.124908
M1BNK9	Acyl-CoA dehydrogenase OS=Solanum tuberosum OX=4113 GN=102581426 PE=3 SV=1	102581426	22	8	9	8	1.034	1.03	1.036	0.986	0.97	0.956	0.939	0.00232169
M1CL39	LIM domain protein WLIM2 OS=Solanum tuberosum OX=4113 GN=102588712 PE=4 SV=1	102588712	6	1	1	1	1.123	1.126	1.109	0.903	0.867	0.912	0.799	0.000154912
M1CLD3	Ribosomal protein L33 OS=Solanum tuberosum OX=4113 GN=102589687 PE=3 SV=1	102589687	31	3	16	1	1.005	1.014	0.998	0.973	1	1.018	0.991	0.561587
M0ZSA3	Monodehydroascorbate reductase OS=Solanum tuberosum OX=4113 GN=102586212 PE=4 SV=1	102586212	46	16	65	16	0.95	0.946	0.921	1.048	1.057	1.082	1.131	0.000820375
M1D7W7	Binding / zinc ion binding OS=Solanum tuberosum OX=4113 GN=102589352 PE=4 SV=1	102589352	3	1	1	1	0.966	1	0.982	0.993	0.991	1.069	1.036	0.268563
M1B1C5	37kDa chloroplast inner envelope membrane polypeptide OS=Solanum tuberosum OX=4113 GN=102592709 PE=3 SV=1	102592709	4	1	3	1	0.895	0.999	1.017	1.007	0.975	1.107	1.061	0.342078
M1AXN1	Exosome complex exonuclease rrp42 OS=Solanum tuberosum OX=4113 GN=102606240 PE=4 SV=1	102606240	13	3	4	3	0.996	0.944	1.03	1.038	0.912	1.084	1.022	0.755048
M1AAR1	p-coumaroyl quinate/shikimate 3'-hydroxylase OS=Solanum tuberosum OX=4113 GN=102578747 PE=3 SV=1	102578747	10	4	5	4	1.029	1.042	0.979	1.015	1.044	0.964	0.991	0.778265
M1A6E2	Membrin OS=Solanum tuberosum OX=4113 GN=102590730 PE=3 SV=1	102590730	5	1	1	1
M1D249	Alcohol dehydrogenase OS=Solanum tuberosum OX=4113 GN=102604604 PE=4 SV=1	102604604	20	6	10	6	0.96	0.946	0.99	1.026	1.052	0.979	1.056	0.0973386
M0ZJY8	Ribosomal protein L25 OS=Solanum tuberosum OX=4113 GN=102596008 PE=4 SV=1	102596008	3	1	1	1	0.914	0.965	1.069	0.962	1.003	1.091	1.037	0.567222
M1AQG0	Chaperonin containing t-complex protein 1, epsilon subunit, tcpe OS=Solanum tuberosum OX=4113 PE=3 SV=1	--	26	6	15	6	1.077	1.109	1.099	0.94	0.866	0.916	0.829	0.00183965
M1AX69	Protein phosphatase 2C OS=Solanum tuberosum OX=4113 GN=102593800 PE=4 SV=1	102593800	30	7	13	6	0.932	0.927	0.908	1.061	1.125	1.007	1.154	0.0125161
M1BCG7	40S ribosomal protein S15 OS=Solanum tuberosum OX=4113 GN=102587065 PE=3 SV=1	102587065	11	1	7	1	1.104	1.089	1.104	0.901	0.918	0.918	0.83	1.75503e-05
M1BB74	Small GTP-binding protein OS=Solanum tuberosum OX=4113 GN=102587256 PE=4 SV=1	102587256	30	6	11	2	1.031	1.026	1.027	0.974	1.094	0.865	0.951	0.464457
M1BVX1	Protein-methionine-S-oxide reductase OS=Solanum tuberosum OX=4113 PE=3 SV=1	--	10	2	3	1	1.07	1.165	1.178	0.849	0.875	0.909	0.771	0.00202812
M1AEK1	Inosine-5'-monophosphate dehydrogenase OS=Solanum tuberosum OX=4113 GN=102598516 PE=3 SV=1	102598516	19	8	10	8	0.991	1.033	1.016	0.949	0.968	1.062	0.98	0.592238
M1BFV1	Electron transfer flavoprotein subunit beta OS=Solanum tuberosum OX=4113 GN=102593918 PE=3 SV=1	102593918	18	3	5	3	1.058	1.062	1.094	1.014	0.941	0.86	0.876	0.0507807
M0ZXN1	Citrate binding protein OS=Solanum tuberosum OX=4113 GN=102594787 PE=4 SV=1	102594787	13	3	5	3	1.263	1.255	1.24	0.764	0.774	0.778	0.616	3.69984e-07
M1A2Y2	NADH dehydrogenase OS=Solanum tuberosum OX=4113 PE=3 SV=1	--	16	2	2	2	0.996	1.031	0.983	0.954	1.014	1.03	0.996	0.881807
M1BM64	Ribitol kinase OS=Solanum tuberosum OX=4113 GN=102578760 PE=3 SV=1	102578760	6	4	4	4	0.922	0.955	1.015	0.911	1.062	1.073	1.053	0.451533
M0ZIZ1	ATP binding protein OS=Solanum tuberosum OX=4113 GN=102602803 PE=3 SV=1	102602803	8	2	2	2	0.98	0.882	1.092	1.024	0.986	1.039	1.032	0.609321
M0ZYT1	Importin beta-3 OS=Solanum tuberosum OX=4113 PE=4 SV=1	--	12	11	17	3	0.922	1.03	0.985	1.02	1.015	1.037	1.046	0.234283
M1AP80	Bcl-2-associated athanogene OS=Solanum tuberosum OX=4113 GN=107061352 PE=4 SV=1	107061352	13	2	5	2	0.915	0.928	0.905	1.102	1.065	1.072	1.179	0.000208195
M1ASK9	Coproporphyrinogen oxidase OS=Solanum tuberosum OX=4113 PE=3 SV=1	--	26	8	10	8	1.049	1.09	1.027	0.94	1.011	0.93	0.91	0.0396461
M1B6P2	Putative ovule protein(predicted) OS=Solanum tuberosum OX=4113 GN=102584295 PE=4 SV=1	102584295	9	2	6	2	0.932	0.934	1.015	1.086	1.007	1.024	1.082	0.0947447
M1AHP6	Actin-depolymerizing factor 1 OS=Solanum tuberosum OX=4113 GN=102585767 PE=3 SV=1	102585767	37	3	13	2	1.081	1.16	1.292	0.901	0.83	0.796	0.715	0.00621693
M1BQI6	WPP domain-interacting tail-anchored protein 2 OS=Solanum tuberosum OX=4113 GN=102604853 PE=4 SV=1	102604853	3	1	1	1	0.954	1.074	1.156	1.05	0.867	0.929	0.894	0.229034
M0ZGR7	Putative ovule protein (Fragment)(predicted) OS=Solanum tuberosum OX=4113 GN=102583787 PE=4 SV=1	102583787	2	2	2	2	0.751	0.761	0.771	1.158	1.312	1.192	1.604	0.000255727
M1C062	Binding protein OS=Solanum tuberosum OX=4113 PE=4 SV=1	--	11	1	1	1	1.208	1.14	0.916	0.904	0.832	1.026	0.846	0.190292
M1AA90	Epidermis-specific secreted glycoprotein EP1 OS=Solanum tuberosum OX=4113 GN=102580397 PE=4 SV=1	102580397	23	5	10	1	1.115	1.003	0.863	1.021	0.977	1.021	1.013	0.824559
M1C1K7	NADPH quinone oxidoreductase OS=Solanum tuberosum OX=4113 GN=102583953 PE=3 SV=1	102583953	43	11	28	11	0.924	0.9	0.929	1.061	1.096	1.094	1.181	0.000319712
M0ZTY7	Salt-tolerance protein OS=Solanum tuberosum OX=4113 GN=102578169 PE=4 SV=1	102578169	13	1	1	1	0.991	1.117	1.13	0.985	1.012	0.801	0.864	0.152903
M0ZNM0	Calcium ion binding protein OS=Solanum tuberosum OX=4113 GN=102594590 PE=4 SV=1	102594590	21	2	13	2	0.781	0.83	0.794	1.189	1.23	1.221	1.514	3.79562e-05
M1AG30	Acetyl-CoA carboxylase OS=Solanum tuberosum OX=4113 GN=102586340 PE=4 SV=1	102586340	1	2	2	2	1.082	0.916	0.994	0.99	1.058	0.962	1.006	0.899284
M1AKC9	Glutamine cyclotransferase OS=Solanum tuberosum OX=4113 PE=4 SV=1	--	6	1	1	1	0.877	1.064	1.153	1.136	0.937	0.86	0.948	0.66563
M0ZN09	DNA binding protein OS=Solanum tuberosum OX=4113 GN=102598221 PE=4 SV=1	102598221	4	2	3	2
M1B2Y1	Protein arginine n-methyltransferase OS=Solanum tuberosum OX=4113 PE=4 SV=1	--	9	2	2	2	0.907	0.899	1.001	0.962	1.216	1.008	1.135	0.197608
M1D3H2	Zinc finger protein OS=Solanum tuberosum OX=4113 GN=102597571 PE=3 SV=1	102597571	3	1	1	1	0.886	1.023	0.982	1.197	0.858	1.057	1.076	0.566686
M1AEV1	Wound-responsive AP2 like factor 2 OS=Solanum tuberosum OX=4113 PE=4 SV=1	--	12	1	1	1
M1CX55	UV-induced protein uvi31 OS=Solanum tuberosum OX=4113 PE=4 SV=1	--	11	4	4	4	1.062	1.104	1.058	0.88	1.048	0.934	0.888	0.0837284
M0ZPI7	Kinesin-like protein OS=Solanum tuberosum OX=4113 GN=102600125 PE=3 SV=1	102600125	1	1	1	1	1.189	1.304	1.009	0.892	0.824	0.835	0.728	0.016779
M0ZM13	Pro-resilin OS=Solanum tuberosum OX=4113 GN=102603773 PE=4 SV=1	102603773	10	1	1	1
M1CNX5	DNA binding protein OS=Solanum tuberosum OX=4113 GN=102583989 PE=4 SV=1	102583989	16	2	2	2	0.984	0.92	0.948	1.069	1.013	1.059	1.101	0.0194488
M1B5L7	Syntaxin OS=Solanum tuberosum OX=4113 GN=102584200 PE=3 SV=1	102584200	19	3	3	3	1.119	0.97	1.166	0.93	0.89	0.953	0.852	0.0563939
M1AZL8	Dihydrolipoamide acetyltransferase component of pyruvate dehydrogenase complex OS=Solanum tuberosum OX=4113 GN=102592754 PE=3 SV=1	102592754	22	8	19	6	1.006	1.004	1	0.984	0.964	0.967	0.968	0.00837339
M1CAS2	WD-repeat protein OS=Solanum tuberosum OX=4113 GN=102597713 PE=4 SV=1	102597713	16	5	8	5	0.944	0.949	0.963	1.054	1.066	1.003	1.093	0.0105281
M1B931	Proteasome subunit alpha type OS=Solanum tuberosum OX=4113 GN=102592412 PE=3 SV=1	102592412	31	7	12	1	0.972	1.093	1.061	1.084	0.92	0.896	0.928	0.325887
M1C7L3	Phosphatidate phosphatase OS=Solanum tuberosum OX=4113 GN=102594429 PE=3 SV=1	102594429	2	2	2	2	1.016	0.97	1.076	0.972	0.981	0.996	0.963	0.299069
M1BBU4	Methylenetetrahydrofolate reductase OS=Solanum tuberosum OX=4113 GN=102598073 PE=3 SV=1	102598073	18	8	12	8	1.011	1.026	0.989	0.956	0.988	1.007	0.975	0.245791
M1AZM2	Protein phosphatase 2A OS=Solanum tuberosum OX=4113 GN=102591082 PE=4 SV=1	102591082	33	14	27	12	0.986	1.047	0.978	0.994	0.999	0.996	0.993	0.765778
M1CWC7	Pleiotropic drug resistance protein 1 OS=Solanum tuberosum OX=4113 GN=102584018 PE=3 SV=1	102584018	4	6	9	1
M1AJR7	Aminotransferase family protein OS=Solanum tuberosum OX=4113 GN=102584172 PE=3 SV=1	102584172	4	1	1	1	0.999	0.954	0.979	1.004	1.021	1.043	1.046	0.0586062
M1AF43	RNA binding protein OS=Solanum tuberosum OX=4113 GN=102591106 PE=3 SV=1	102591106	1	2	2	2	0.995	0.996	0.922	1.034	1.003	1.048	1.059	0.11384
M1AYG3	TCP domain class transcription factor OS=Solanum tuberosum OX=4113 GN=102606166 PE=3 SV=1	102606166	38	16	47	6	1.052	1.096	1.092	0.93	0.94	0.932	0.865	0.000424103
M1B5I2	ATP-dependent Clp protease ATP-binding subunit clpA homolog CD4B, chloroplastic OS=Solanum tuberosum OX=4113 GN=102577503 PE=3 SV=1	102577503	27	21	41	7	1.078	1.116	1.059	0.955	0.942	0.902	0.86	0.0028689
M1C114	Peptidylprolyl isomerase OS=Solanum tuberosum OX=4113 GN=102600021 PE=3 SV=1	102600021	5	2	2	2	1.041	0.99	0.981	1.015	1.003	0.976	0.994	0.803793
M1C9T0	Aldehyde dehydrogenase OS=Solanum tuberosum OX=4113 GN=102591315 PE=3 SV=1	102591315	19	8	26	7	0.916	0.915	0.939	1.041	1.06	1.056	1.14	0.000204218
M0ZSI1	Importin subunit alpha OS=Solanum tuberosum OX=4113 GN=102577776 PE=3 SV=1	102577776	18	7	10	5	1.05	1.128	1.086	0.934	0.924	0.944	0.858	0.00213735
M1CJM1	Peptide-methionine (R)-S-oxide reductase OS=Solanum tuberosum OX=4113 GN=102588208 PE=3 SV=1	102588208	25	4	13	4	0.922	0.98	0.961	1.046	1.006	1.06	1.087	0.0249515
M0ZIF0	Protein farnesyltransferase subunit beta OS=Solanum tuberosum OX=4113 GN=102589815 PE=3 SV=1	102589815	10	4	7	4	0.96	0.974	1.014	1.046	0.982	1.018	1.033	0.254356
M1BJ21	Poly(RC)-binding protein OS=Solanum tuberosum OX=4113 GN=102580072 PE=4 SV=1	102580072	11	5	8	5	0.998	1.026	1.006	0.998	0.995	0.951	0.972	0.175825
M1BII4	Ring finger protein OS=Solanum tuberosum OX=4113 GN=102592226 PE=3 SV=1	102592226	3	1	1	1	1.113	1.02	1.183	0.908	0.913	0.898	0.82	0.0104751
M0ZLG9	ATCUL3/ATCUL3A/CUL3/CUL3A OS=Solanum tuberosum OX=4113 GN=102586525 PE=3 SV=1	102586525	14	9	15	5	0.984	1.034	1.025	0.984	0.99	0.971	0.968	0.11682
M1CMF9	Adenylosuccinate lyase OS=Solanum tuberosum OX=4113 GN=102585452 PE=3 SV=1	102585452	11	5	8	5	0.952	0.96	0.96	1.046	1.023	1.041	1.083	0.000404032
M1AZE4	Glucose-6-phosphate isomerase OS=Solanum tuberosum OX=4113 GN=102585856 PE=3 SV=1	102585856	24	13	41	13	0.956	0.974	0.947	1.034	1.024	1.048	1.08	0.00197545
M1BXC5	RNA helicase OS=Solanum tuberosum OX=4113 GN=102592008 PE=4 SV=1	102592008	1	1	1	1	1.059	0.738	1.093	1.109	0.886	1.107	1.073	0.611419
M1C4S4	D-3-phosphoglycerate dehydrogenase OS=Solanum tuberosum OX=4113 GN=102591151 PE=3 SV=1	102591151	23	11	38	4	0.936	0.948	0.891	1.096	1.054	1.064	1.158	0.00272493
M1AT64	Chloroplast protein import component Toc159 OS=Solanum tuberosum OX=4113 PE=4 SV=1	--	6	4	5	4	0.966	0.971	1.077	1.018	0.937	0.97	0.97	0.53158
M1AUK8	60S ribosomal protein L27 OS=Solanum tuberosum OX=4113 GN=102600958 PE=3 SV=1	102600958	39	5	8	3	1.114	1.072	1.006	0.988	0.931	0.936	0.894	0.0345665
M0ZSH3	Trafficking protein particle complex subunit OS=Solanum tuberosum OX=4113 GN=102589638 PE=3 SV=1	102589638	8	1	1	1
M1CFF7	Peptidylprolyl isomerase OS=Solanum tuberosum OX=4113 GN=102601132 PE=4 SV=1	102601132	7	3	8	2	1.084	1.079	1.04	1.013	0.952	0.861	0.882	0.0606921
M1C7U4	Trehalose-6-phosphate synthase OS=Solanum tuberosum OX=4113 GN=102585196 PE=3 SV=1	102585196	4	2	2	1	1.053	1	1.038	1.036	0.946	0.942	0.946	0.179476
M1AEF8	Transcription initiation factor IIB-2 OS=Solanum tuberosum OX=4113 GN=102594013 PE=3 SV=1	102594013	11	2	4	2	0.975	1.029	1.024	0.988	0.947	1.047	0.985	0.663357
M1C8J5	TCP domain class transcription factor OS=Solanum tuberosum OX=4113 GN=102578762 PE=3 SV=1	102578762	32	14	40	4	1.06	1.011	1.031	0.918	0.982	0.969	0.925	0.0340893
M1CM56	ACI13 OS=Solanum tuberosum OX=4113 GN=102596942 PE=4 SV=1	102596942	7	2	2	2	1.052	1.08	1.033	0.964	0.904	0.99	0.903	0.0265265
M1BCG0	Putative ovule protein(predicted) OS=Solanum tuberosum OX=4113 GN=102584633 PE=4 SV=1	102584633	6	3	3	3	1.094	1.178	1.002	0.911	0.93	0.916	0.842	0.0228047
M1C7R4	Amino acid binding protein OS=Solanum tuberosum OX=4113 GN=102606036 PE=4 SV=1	102606036	22	7	13	7	1.04	1.131	1.056	0.913	0.898	0.944	0.854	0.00603905
M1B3I7	Wound/stress protein OS=Solanum tuberosum OX=4113 GN=102597849 PE=4 SV=1	102597849	15	2	6	2	1.031	1.032	1.043	0.962	0.971	0.976	0.937	0.000309883
M0ZU24	Heat shock 70 kDa protein, mitochondrial OS=Solanum tuberosum OX=4113 GN=102606158 PE=3 SV=1	102606158	22	11	24	4	0.922	0.931	0.962	1.039	1.036	1.078	1.12	0.0033324
M1AZ85	Glucan endo-1,3-beta-D-glucosidase OS=Solanum tuberosum OX=4113 PE=3 SV=1	--	5	2	4	2	0.854	1.014	0.994	1.072	1.065	1	1.096	0.183315
M1CNU3	Quinone oxidoreductase OS=Solanum tuberosum OX=4113 GN=102584583 PE=4 SV=1	102584583	28	2	2	2	0.836	0.92	0.979	1.008	1.044	1.196	1.188	0.0693636
M1CE12	Profilin OS=Solanum tuberosum OX=4113 PE=3 SV=1	--	18	2	9	1	0.963	0.963	0.955	1.001	1.043	1.029	1.067	0.00657211
M1ARE7	Defective in exine formation protein OS=Solanum tuberosum OX=4113 GN=102584117 PE=4 SV=1	102584117	1	1	1	1	1.162	1.015	1.031	0.919	0.96	0.936	0.877	0.0443204
M1C9J0	Exocyst subunit Exo70 family protein OS=Solanum tuberosum OX=4113 PE=3 SV=1	--	35	2	2	1	0.882	0.904	1.115	1.088	0.882	1.129	1.068	0.571088
M1ATR5	Tubulin alpha chain OS=Solanum tuberosum OX=4113 PE=3 SV=1	--	36	11	30	2	1.087	1.13	1.089	0.924	0.872	0.934	0.826	0.00150555
M0ZNF7	Dead box ATP-dependent RNA helicase OS=Solanum tuberosum OX=4113 GN=102586674 PE=4 SV=1	102586674	3	1	1	1
M1CV47	Thioredoxin-like_fold domain-containing protein OS=Solanum tuberosum OX=4113 GN=102585780 PE=4 SV=1	102585780	12	3	3	3	0.824	0.854	0.887	1.124	1.178	1.104	1.328	0.000592008
M1DAZ3	Glycosyltransferase OS=Solanum tuberosum OX=4113 PE=3 SV=1	--	6	2	2	2	1.118	1.008	1.262	0.902	0.888	0.864	0.783	0.0221625
M1CNG9	Peptide-N4-(N-acetyl-beta-glucosaminyl)asparagine amidase A OS=Solanum tuberosum OX=4113 GN=107062346 PE=4 SV=1	107062346	7	3	6	3	0.945	0.974	0.959	0.969	1.072	1.08	1.084	0.0909061
M0ZG18	Mosaic virus helicase domain-binding protein OS=Solanum tuberosum OX=4113 PE=3 SV=1	--	7	1	1	1	0.973	1.017	1.066	1.038	0.963	0.96	0.969	0.438507
M1B6P7	Plastid lipid-associated protein 3, chloroplast OS=Solanum tuberosum OX=4113 GN=102582412 PE=4 SV=1	102582412	7	2	5	2	1.04	1.059	1.075	1.096	0.884	0.875	0.899	0.207068
M1CT78	Reticulon-like protein OS=Solanum tuberosum OX=4113 GN=102601510 PE=4 SV=1	102601510	13	3	6	3	1.028	0.985	1.06	0.971	1.018	0.96	0.96	0.214331
M0ZGB1	Late embryogenesis (Lea) OS=Solanum tuberosum OX=4113 GN=102586655 PE=3 SV=1	102586655	31	4	19	4	0.977	0.967	1.001	1.036	1.013	1.008	1.038	0.0480238
M1CY27	Peptide-N4-(N-acetyl-beta-glucosaminyl)asparagine amidase A OS=Solanum tuberosum OX=4113 GN=107061668 PE=4 SV=1	107061668	6	4	7	4	0.938	0.996	0.926	1.058	1.044	1.032	1.096	0.0175464
M1BFT4	Protein kinase 1 OS=Solanum tuberosum OX=4113 GN=102585511 PE=4 SV=1	102585511	8	2	2	2	0.904	0.95	1.006	1.016	0.992	1.125	1.095	0.140618
M1D5I3	O-fucosyltransferase family protein OS=Solanum tuberosum OX=4113 GN=102596121 PE=3 SV=1	102596121	5	2	2	1	1.131	1.091	0.958	1.016	0.866	0.96	0.894	0.178575
M1C081	Putative coiled-coil domain-containing protein 22-like (Fragment)(predicted) OS=Solanum tuberosum OX=4113 GN=102605847 PE=3 SV=1	102605847	3	1	1	1
M1B538	Heterogeneous nuclear ribonucleoprotein 27C OS=Solanum tuberosum OX=4113 PE=4 SV=1	--	17	4	8	4	0.998	1.031	1.062	0.912	0.984	1.013	0.941	0.164468
M0ZXD8	Aminomethyltransferase OS=Solanum tuberosum OX=4113 PE=4 SV=1	--	6	2	3	2	0.93	0.966	0.922	1.068	1.027	1.079	1.126	0.00460512
M1AQP8	Coiled-coil domain-containing protein OS=Solanum tuberosum OX=4113 GN=102588341 PE=3 SV=1	102588341	9	1	2	1	1.05	1.09	0.987	1.01	0.903	0.98	0.925	0.152418
M0ZTX6	Inorganic diphosphatase OS=Solanum tuberosum OX=4113 GN=102600433 PE=3 SV=1	102600433	16	4	14	4	0.939	0.952	1.007	1.009	1.005	1.053	1.058	0.0945293
M1CVD2	Tryptophan synthase OS=Solanum tuberosum OX=4113 GN=102588644 PE=3 SV=1	102588644	19	6	10	6	1.054	0.993	1.004	0.99	0.979	1.022	0.98	0.428786
M0ZNB0	Ascorbate peroxidase OS=Solanum tuberosum OX=4113 GN=102578720 PE=3 SV=1	102578720	41	9	34	6	0.826	0.773	0.868	1.164	1.207	1.148	1.426	0.000635148
M1BPS1	Tha4 protein OS=Solanum tuberosum OX=4113 GN=102583072 PE=3 SV=1	102583072	4	1	1	1	1.012	1.025	1.007	0.995	1.008	0.966	0.975	0.140156
M1B876	Ufm1-specific protease OS=Solanum tuberosum OX=4113 GN=102603289 PE=4 SV=1	102603289	6	3	4	3	1.096	0.988	0.966	0.867	0.906	1.179	0.968	0.715056
M1ALA3	Proteasome subunit beta OS=Solanum tuberosum OX=4113 GN=102592103 PE=3 SV=1	102592103	17	3	6	2	0.86	1.013	0.934	1.097	1.015	1.037	1.122	0.090991
M0ZR67	Developmentally regulated GTP-binding protein OS=Solanum tuberosum OX=4113 GN=102605365 PE=4 SV=1	102605365	22	7	9	7	0.902	1.039	1.05	0.995	1.031	1.056	1.03	0.570813
M1AK45	Calcium-dependent protein kinase 17 OS=Solanum tuberosum OX=4113 GN=102599729 PE=4 SV=1	102599729	2	1	1	1
M1ASF1	Peroxin-5 OS=Solanum tuberosum OX=4113 GN=102585393 PE=3 SV=1	102585393	2	1	3	1	1.047	0.996	1.009	0.986	1.011	0.962	0.97	0.209902
M0ZKX2	Allene oxide synthase 2 OS=Solanum tuberosum OX=4113 GN=102577479 PE=4 SV=1	102577479	19	8	12	8	1.168	1.145	1.128	0.851	0.907	0.843	0.756	0.000365952
M1BBC0	Ubiquinone biosynthesis protein OS=Solanum tuberosum OX=4113 GN=102586706 PE=3 SV=1	102586706	9	2	3	2	1.068	0.99	0.902	1.015	0.96	1.065	1.027	0.649108
M1CWJ7	beta-glucosidase 12-like(predicted) OS=Solanum tuberosum OX=4113 GN=102601570 PE=3 SV=1	102601570	3	2	3	1	1.23	1.245	1.198	0.792	0.796	0.808	0.652	4.88538e-06
M1CBR3	Putative ras-related protein RABA2a-like(predicted) OS=Solanum tuberosum OX=4113 GN=102585266 PE=4 SV=1	102585266	29	5	9	3	1.014	0.983	1	0.982	1.013	0.976	0.991	0.580722
M1AEJ1	1-acylglycerol-3-phosphate O-acyltransferase OS=Solanum tuberosum OX=4113 GN=102584519 PE=3 SV=1	102584519	4	1	1	1	0.995	0.972	0.955	1.005	1.066	1.007	1.053	0.0845228
M1CDB3	Post-GPI attachment to proteins factor 3 OS=Solanum tuberosum OX=4113 GN=102601881 PE=3 SV=1	102601881	3	1	2	1	0.949	0.986	0.914	0.974	1.069	1.1	1.103	0.0850648
M1ABT4	RAB5B OS=Solanum tuberosum OX=4113 GN=102600546 PE=4 SV=1	102600546	15	3	7	2	0.932	0.935	0.967	1.047	1.089	1.052	1.125	0.00233806
M1CMS1	Non-specific serine/threonine protein kinase OS=Solanum tuberosum OX=4113 PE=3 SV=1	--	2	1	1	1	1.012	1.062	1.053	1.011	0.932	0.952	0.926	0.0533002
M1D2B9	AGO1-1 OS=Solanum tuberosum OX=4113 GN=102582607 PE=3 SV=1	102582607	19	19	35	12	0.996	1.001	1.009	0.974	0.978	0.993	0.98	0.042481
M1C7B8	Putative proline--tRNA ligase-like(predicted) OS=Solanum tuberosum OX=4113 GN=102603152 PE=4 SV=1	102603152	4	3	4	3	0.85	0.917	0.853	1.093	1.086	1.174	1.28	0.00216914
M0ZPT0	Abscisic acid receptor PYR1 OS=Solanum tuberosum OX=4113 GN=102580567 PE=3 SV=1	102580567	14	2	2	2	1.018	0.958	1.147	0.954	1.015	0.927	0.927	0.283503
M0ZH08	Chitinase OS=Solanum tuberosum OX=4113 GN=102603666 PE=4 SV=1	102603666	3	1	2	1	1.016	1.124	1.083	0.93	0.947	0.929	0.871	0.0102757
M1A486	UDP-N-acetylglucosamine--N-acetylmuramyl- (Pentapeptide) pyrophosphoryl-undecaprenol N-acetylglucosamine transferase-like(predicted) OS=Solanum tuberosum OX=4113 GN=102602557 PE=3 SV=1	102602557	2	1	2	1	1.052	1.003	0.995	1.012	0.964	0.984	0.97	0.253127
M0ZHD0	Glyoxalase I OS=Solanum tuberosum OX=4113 GN=102600375 PE=3 SV=1	102600375	17	5	18	4	0.988	0.97	1.002	1.01	0.995	1.015	1.02	0.145207
M1CK78	Endoplasmic reticulum transmembrane protein OS=Solanum tuberosum OX=4113 GN=102591891 PE=3 SV=1	102591891	8	1	1	1	0.869	0.968	0.975	1.084	1.069	1.028	1.131	0.037128
M1AXT6	2-nitropropane dioxygenase OS=Solanum tuberosum OX=4113 GN=102604305 PE=4 SV=1	102604305	15	4	6	4	0.996	0.994	1.01	1.106	0.996	1.014	1.039	0.322638
M1BZR0	RNA binding protein OS=Solanum tuberosum OX=4113 PE=4 SV=1	--	7	1	1	1	0.895	0.945	1.254	1.006	0.895	1.026	0.946	0.704325
M1A0K5	Signal recognition particle 9 kDa protein OS=Solanum tuberosum OX=4113 GN=102597552 PE=3 SV=1	102597552	20	2	7	2	1.028	1.078	1.048	0.98	0.986	0.996	0.939	0.0126744
M1ART3	D-alanine-D-alanine ligase OS=Solanum tuberosum OX=4113 PE=4 SV=1	--	7	3	4	3	0.865	1.002	1.066	1.012	1.088	0.972	1.047	0.52362
M1BDY1	NADH dehydrogenase OS=Solanum tuberosum OX=4113 PE=4 SV=1	--	2	1	1	1	1.082	0.945	1.092	0.96	1.002	0.936	0.929	0.230682
M1CAD6	Cysteine dioxygenase OS=Solanum tuberosum OX=4113 PE=3 SV=1	--	4	1	1	1	0.781	0.906	0.932	1.126	1.096	1.137	1.283	0.0108065
M1C1R8	Serine/threonine-protein kinase cdk9 OS=Solanum tuberosum OX=4113 GN=102581857 PE=3 SV=1	102581857	4	2	3	2	1.104	1.047	0.912	0.985	0.977	0.985	0.962	0.568094
M1CKK2	Chloroplast-specific ribosomal protein OS=Solanum tuberosum OX=4113 GN=102577471 PE=3 SV=1	102577471	4	1	2	1	1.109	1.007	1.047	0.938	0.9	1.018	0.903	0.0884412
M1APV0	1-O-acylglucose:anthocyanin-O-acyltransferase OS=Solanum tuberosum OX=4113 PE=3 SV=1	--	15	2	4	2	0.708	0.841	0.884	1.123	1.248	1.157	1.45	0.0072169
M1DBN7	Glycosyltransferase OS=Solanum tuberosum OX=4113 PE=3 SV=1	--	4	2	2	2	1.247	1.18	1.195	0.806	0.764	0.87	0.674	0.00065609
M1AQ80	Salt responsive protein 2 OS=Solanum tuberosum OX=4113 GN=102590956 PE=3 SV=1	102590956	2	1	1	1	0.793	0.713	0.935	1.17	1.095	1.251	1.44	0.0135396
M1C2I7	Putative ovule protein (Fragment)(predicted) OS=Solanum tuberosum OX=4113 GN=102605259 PE=4 SV=1	102605259	8	1	2	1
M1A470	ArcA2 protein OS=Solanum tuberosum OX=4113 PE=4 SV=1	--	34	8	45	3	0.996	0.935	0.988	1.022	1.012	1.027	1.049	0.0780587
M1C6Z9	Ankyrin-repeat protein HBP1 OS=Solanum tuberosum OX=4113 GN=102580406 PE=4 SV=1	102580406	12	3	5	3	0.944	1.028	0.908	0.983	1.048	1.085	1.082	0.164723
M1CIE6	Metal ion binding protein OS=Solanum tuberosum OX=4113 GN=102594870 PE=4 SV=1	102594870	6	1	2	1	0.904	0.99	0.862	1.029	1.148	1.054	1.172	0.038348
M1BUE0	Elongation factor OS=Solanum tuberosum OX=4113 GN=102581999 PE=4 SV=1	102581999	3	1	1	1	1.164	1.03	1.054	0.994	0.937	0.85	0.856	0.0576679
M1CSH0	Small heat-shock protein OS=Solanum tuberosum OX=4113 GN=102578969 PE=3 SV=1	102578969	31	6	14	6	0.818	0.782	0.773	1.235	1.184	1.168	1.512	6.76664e-05
M1A047	Huntingtin interacting protein K OS=Solanum tuberosum OX=4113 GN=102585827 PE=4 SV=1	102585827	24	2	3	2	0.936	0.955	0.986	0.994	0.944	1.178	1.083	0.332875
M1CVQ6	Vac14_Fig4_bd domain-containing protein OS=Solanum tuberosum OX=4113 GN=102579235 PE=3 SV=1	102579235	4	3	3	3
M1C1W8	60S ribosome subunit biogenesis protein NIP7 homolog OS=Solanum tuberosum OX=4113 GN=102579856 PE=3 SV=1	102579856	9	1	1	1
M1BL13	NBS-LRR type disease resistance protein OS=Solanum tuberosum OX=4113 GN=102579698 PE=3 SV=1	102579698	6	5	7	5	0.958	0.996	0.993	1.142	0.945	1.004	1.049	0.47815
M1A2M6	Patellin 1 OS=Solanum tuberosum OX=4113 GN=102597890 PE=3 SV=1	102597890	5	2	4	1	1.032	1.074	0.991	0.972	0.957	0.989	0.942	0.0780623
M1CZ58	Pumilio OS=Solanum tuberosum OX=4113 GN=102600046 PE=4 SV=1	102600046	6	6	7	3	0.859	1.064	1.154	0.957	1.019	0.957	0.953	0.675566
M1AXV1	Ubiquitin carboxyl-terminal hydrolase OS=Solanum tuberosum OX=4113 GN=102579768 PE=3 SV=1	102579768	6	2	3	2	1.043	1.012	1.022	0.946	0.926	1.062	0.954	0.319862
M1CPX4	Pollen-specific protein - like OS=Solanum tuberosum OX=4113 GN=102606244 PE=3 SV=1	102606244	9	1	1	1	1.139	0.985	1.056	0.882	0.958	0.998	0.892	0.110686
M1ANF4	Calcium lipid binding protein OS=Solanum tuberosum OX=4113 PE=3 SV=1	--	2	1	2	1	0.99	1.068	1.014	0.964	0.993	0.986	0.958	0.152778
M0ZH84	MAPKK OS=Solanum tuberosum OX=4113 GN=102593817 PE=3 SV=1	102593817	13	3	3	3	0.953	0.997	1.008	1.05	1.002	0.994	1.03	0.29285
M1B8Z6	Dihydroflavonal-4-reductase OS=Solanum tuberosum OX=4113 GN=102604685 PE=4 SV=1	102604685	9	3	3	3	0.933	0.989	1.008	1.01	1.005	1.016	1.034	0.216426
M1B4C9	Heat shock protein OS=Solanum tuberosum OX=4113 GN=102588418 PE=3 SV=1	102588418	35	19	102	6	0.863	0.817	0.818	1.186	1.168	1.153	1.404	6.80387e-05
M0ZI36	Lethal leaf spot 1 OS=Solanum tuberosum OX=4113 GN=102579316 PE=4 SV=1	102579316	3	2	2	2	0.969	1	0.932	1.094	1.019	0.986	1.068	0.149876
M1BK15	Alfin-like transcription factor OS=Solanum tuberosum OX=4113 GN=102577447 PE=3 SV=1	102577447	7	2	4	2	1.05	1	1.003	0.988	1	0.97	0.969	0.157427
M1AJ46	CSN5 protein OS=Solanum tuberosum OX=4113 GN=102588481 PE=3 SV=1	102588481	15	4	9	1
M0ZJX8	Gamma-glutamylcyclotransferase OS=Solanum tuberosum OX=4113 GN=102592696 PE=3 SV=1	102592696	19	3	3	3	0.998	0.934	0.932	1.082	1.026	1.022	1.093	0.0374823
M1C0H5	Polygalacturonase inhibitor protein OS=Solanum tuberosum OX=4113 GN=102596198 PE=4 SV=1	102596198	4	1	1	1	1.004	1.037	0.988	1.003	1.041	0.94	0.985	0.660467
M1AET9	Glutaredoxin OS=Solanum tuberosum OX=4113 PE=3 SV=1	--	8	1	1	1	0.976	1.061	1.279	0.918	1.023	0.784	0.822	0.153091
M0ZNB1	Putative metallo-hydrolase/oxidoreductase superfamily protein-like (Fragment)(predicted) OS=Solanum tuberosum OX=4113 GN=102579265 PE=4 SV=1	102579265	3	1	2	1	0.952	0.934	0.982	1.045	1.05	1.033	1.091	0.0048262
M1B0N0	Kinesin light chain OS=Solanum tuberosum OX=4113 PE=4 SV=1	--	4	2	2	2	0.938	0.954	0.964	1.01	1.134	0.997	1.1	0.0884315
M1B359	NAD(P)H dehydrogenase (quinone) OS=Solanum tuberosum OX=4113 PE=3 SV=1	--	45	6	12	3	1.082	1.129	1.149	0.848	0.936	0.896	0.798	0.00254022
M1AT67	P23 co-chaperone OS=Solanum tuberosum OX=4113 PE=4 SV=1	--	23	3	14	3	1.04	1	1.034	0.982	0.991	0.944	0.949	0.0528343
M1BQS8	Gamma-tubulin complex component OS=Solanum tuberosum OX=4113 GN=102593245 PE=3 SV=1	102593245	1	1	2	1	0.987	1.161	1.18	0.977	0.891	0.848	0.816	0.0458836
M1BEU2	Serine-threonine protein kinase, plant-type OS=Solanum tuberosum OX=4113 GN=102598363 PE=4 SV=1	102598363	8	4	6	4	0.973	0.986	0.974	1.013	0.961	1.055	1.033	0.313613
M1CWU2	LEXYL2 protein OS=Solanum tuberosum OX=4113 PE=3 SV=1	--	11	5	5	5	1.105	0.843	1.021	1.015	0.987	1.029	1.021	0.757702
M1D512	Protein-serine/threonine phosphatase OS=Solanum tuberosum OX=4113 GN=102595641 PE=3 SV=1	102595641	8	2	2	2	1.001	1.172	1.018	0.92	0.979	0.937	0.889	0.0956164
M1AFW4	Clathrin light chain OS=Solanum tuberosum OX=4113 GN=102585812 PE=3 SV=1	102585812	11	3	3	3	0.921	0.93	0.881	1.102	1.052	1.111	1.195	0.00170105
M1ATS0	Xylanase Xyn1 OS=Solanum tuberosum OX=4113 PE=3 SV=1	--	2	2	2	2	1.086	1.112	1.023	0.902	0.868	1.034	0.871	0.0740638
M1CHX0	Electron transporter OS=Solanum tuberosum OX=4113 GN=102606005 PE=4 SV=1	102606005	34	4	7	4	0.883	0.952	0.884	1.129	1.064	1.08	1.204	0.00372332
M0ZK51	Phosphoglycerate mutase (2,3-diphosphoglycerate-independent) OS=Solanum tuberosum OX=4113 PE=3 SV=1	--	27	16	42	16	0.987	0.998	0.994	1.011	1.012	1.01	1.018	0.00545522
M1D5J8	Homocysteine s-methyltransferase OS=Solanum tuberosum OX=4113 GN=102595383 PE=4 SV=1	102595383	44	11	29	9	1.018	1.027	1.008	1.015	0.992	0.962	0.972	0.162559
M1C5K3	Isocitrate lyase and phosphorylmutase OS=Solanum tuberosum OX=4113 GN=102580274 PE=4 SV=1	102580274	20	8	12	8	0.977	0.949	0.954	1.028	1.083	1	1.08	0.0375229
M1AEX3	CYP72A54 OS=Solanum tuberosum OX=4113 GN=102594889 PE=3 SV=1	102594889	3	1	2	1	1.046	1.176	1.147	0.965	0.801	0.909	0.794	0.0237863
M1D104	Heat shock protein 70 (HSP70)-interacting protein OS=Solanum tuberosum OX=4113 GN=102583348 PE=4 SV=1	102583348	2	1	1	1
M1C8X9	Proteasome inhibitor OS=Solanum tuberosum OX=4113 GN=102587438 PE=4 SV=1	102587438	9	2	3	2	0.893	0.96	0.768	1.181	1.049	1.123	1.279	0.0282323
M1ABD9	Translocation protein SEC62 OS=Solanum tuberosum OX=4113 PE=3 SV=1	--	3	1	2	1	1.006	1.234	1.185	0.888	0.878	0.86	0.767	0.0142886
M1BP63	Histone H2A OS=Solanum tuberosum OX=4113 GN=102604745 PE=3 SV=1	102604745	15	2	4	2	0.992	0.943	1.029	0.996	1.055	0.989	1.026	0.47648
M1CZ16	CCR4-NOT transcription complex subunit OS=Solanum tuberosum OX=4113 GN=102585273 PE=3 SV=1	102585273	6	3	3	2	0.928	0.934	0.931	1.081	0.987	1.128	1.144	0.027794
M1CZI3	Heat shock cognate 70 kDa protein 1 OS=Solanum tuberosum OX=4113 GN=102592347 PE=3 SV=1	102592347	35	19	104	3	0.974	0.925	0.956	1.051	1.059	1.032	1.101	0.00477399
M1AI12	Chaperone protein dnaJ OS=Solanum tuberosum OX=4113 GN=102605081 PE=4 SV=1	102605081	19	5	8	5	0.954	0.936	1.014	1.042	1.003	1.023	1.056	0.10508
M1CDM7	3-deoxy-8-phosphooctulonate synthase OS=Solanum tuberosum OX=4113 GN=102602925 PE=3 SV=1	102602925	16	4	5	4	0.984	1.022	0.995	1.032	0.993	0.958	0.994	0.806325
M1BCZ5	Aminomethyltransferase OS=Solanum tuberosum OX=4113 PE=3 SV=1	--	11	5	9	5	1.026	1.051	0.966	0.968	0.986	1.014	0.975	0.437966
M1CSX7	Microtubule-associated protein OS=Solanum tuberosum OX=4113 GN=102587117 PE=4 SV=1	102587117	4	3	4	3	0.938	0.932	0.954	1.018	1.072	1.078	1.122	0.00419018
M1B1W1	Pantothenate kinase family protein OS=Solanum tuberosum OX=4113 GN=102588717 PE=4 SV=1	102588717	4	1	2	1	1.072	0.897	1.009	1.093	0.866	1.066	1.016	0.892171
M1B2L7	Guanosine nucleotide diphosphate dissociation inhibitor OS=Solanum tuberosum OX=4113 GN=102591805 PE=3 SV=1	102591805	46	17	42	17	1	0.99	0.982	0.998	1.03	1.012	1.023	0.0988586
M1C160	Ubiquitin thioesterase OTU1 OS=Solanum tuberosum OX=4113 GN=102581627 PE=4 SV=1	102581627	30	5	11	5	0.906	0.92	0.897	1.088	1.075	1.109	1.202	9.55767e-05
M1CXR3	Histone deacetylase OS=Solanum tuberosum OX=4113 GN=102595280 PE=4 SV=1	102595280	11	4	4	4	0.87	0.886	0.951	1.122	1.06	1.135	1.225	0.00408973
M1BYS8	Class II small heat shock protein Le-HSP17.6 OS=Solanum tuberosum OX=4113 GN=102604529 PE=3 SV=1	102604529	16	2	13	2	0.857	0.834	0.857	1.116	1.191	1.12	1.345	0.000209272
M1AI38	Nitrogen fixation protein nifU OS=Solanum tuberosum OX=4113 GN=102593251 PE=3 SV=1	102593251	21	3	4	3	1.068	1.023	0.928	1.032	1.013	0.913	0.98	0.739107
M1BFR3	60S ribosomal protein L17 OS=Solanum tuberosum OX=4113 GN=102601959 PE=3 SV=1	102601959	56	6	21	6	0.991	1.015	0.966	1.023	1.007	1.008	1.022	0.218129
M1A551	Calcium-dependent protein kinase CDPK5 OS=Solanum tuberosum OX=4113 GN=102590009 PE=4 SV=1	102590009	13	5	7	5	1.003	0.969	0.909	0.958	1.054	1.017	1.051	0.279125
M1CD43	Inositol-tetrakisphosphate 1-kinase OS=Solanum tuberosum OX=4113 GN=102587174 PE=3 SV=1	102587174	5	2	3	2	0.884	0.977	0.83	1.094	1.121	1.075	1.223	0.0143249
M0ZID9	Peptide deformylase OS=Solanum tuberosum OX=4113 PE=3 SV=1	--	4	1	1	1	0.828	0.95	0.963	1	1.123	1.122	1.184	0.0515024
M1CN41	Heme-binding protein OS=Solanum tuberosum OX=4113 PE=3 SV=1	--	10	2	6	2	1.156	1.192	1.039	0.881	0.951	0.823	0.784	0.0144908
M1C9D8	XH/XS domain-containing protein OS=Solanum tuberosum OX=4113 GN=102585012 PE=4 SV=1	102585012	6	3	5	3	1.077	1.102	0.978	0.918	0.984	0.89	0.884	0.0600996
M1B992	Signal recognition particle 68 kDa protein OS=Solanum tuberosum OX=4113 GN=102586149 PE=3 SV=1	102586149	7	3	6	3	1.104	1.018	1.062	0.994	0.865	0.98	0.892	0.0809775
M1ACA0	Hydroxyphenylpyruvate reductase (HPPR) OS=Solanum tuberosum OX=4113 GN=102591956 PE=3 SV=1	102591956	5	2	3	2	0.934	0.974	1.022	1.019	1.043	1.007	1.047	0.168915
M1AP78	Exonuclease OS=Solanum tuberosum OX=4113 GN=102581137 PE=4 SV=1	102581137	2	1	1	1	0.927	1.031	1.102	1.104	0.928	0.927	0.967	0.676954
M1B5K6	Aldehyde dehydrogenase (NAD+) OS=Solanum tuberosum OX=4113 PE=3 SV=1	--	5	3	6	1	0.947	0.942	0.93	1.03	1.075	1.065	1.125	0.00112838
M0ZWP7	Heat shock protein binding protein OS=Solanum tuberosum OX=4113 PE=4 SV=1	--	4	2	2	2	1.132	1.301	1.138	0.828	0.826	0.837	0.698	0.00143373
M1D334	Chloroplast lumen common family protein OS=Solanum tuberosum OX=4113 GN=102593671 PE=4 SV=1	102593671	6	2	3	2	1.006	0.992	0.984	1.027	1.015	0.981	1.014	0.423896
M1APX8	VAP27-2 OS=Solanum tuberosum OX=4113 GN=102588851 PE=4 SV=1	102588851	3	1	1	1	1.119	1.242	1.296	0.852	0.799	0.764	0.66	0.00154274
M0ZN11	Aldo-keto reductase OS=Solanum tuberosum OX=4113 GN=102596820 PE=4 SV=1	102596820	24	7	11	7	0.958	0.98	0.876	1.023	1.074	1.074	1.127	0.0336635
M1B9F5	Nutrient reservoir OS=Solanum tuberosum OX=4113 GN=102587674 PE=3 SV=1	102587674	29	9	15	4	0.956	0.91	0.987	1.038	1.025	1.096	1.107	0.0311392
M1CXD5	Strictosidine synthase OS=Solanum tuberosum OX=4113 GN=102600163 PE=3 SV=1	102600163	7	2	2	2	1.04	0.912	0.821	1.096	1.07	1.042	1.157	0.0982431
M1DGN4	Subtilisin-like protease OS=Solanum tuberosum OX=4113 GN=102602027 PE=3 SV=1	102602027	12	7	9	6	1.171	1.167	1.158	0.819	0.909	0.786	0.719	0.00157508
M1CQI7	Lymphoid organ expressed yellow head virus receptor protein OS=Solanum tuberosum OX=4113 GN=102589930 PE=3 SV=1	102589930	6	2	2	2	1.143	1.196	1.255	0.791	0.86	0.817	0.687	0.000494365
M1ALT8	Ubiquitin-protein ligase OS=Solanum tuberosum OX=4113 GN=102601894 PE=4 SV=1	102601894	4	1	1	1
M1AEA9	KiTH-2 OS=Solanum tuberosum OX=4113 PE=3 SV=1	--	13	2	4	2	1.378	1.335	1.338	0.657	0.683	0.709	0.506	9.50551e-06
M1CAZ6	AMP-activated protein kinase, gamma regulatory subunit OS=Solanum tuberosum OX=4113 GN=102593769 PE=4 SV=1	102593769	11	4	6	4	0.979	1.002	0.969	0.988	1.021	1.053	1.038	0.151088
M1BBE4	Major latex OS=Solanum tuberosum OX=4113 PE=4 SV=1	--	17	2	3	2	0.716	0.73	0.774	1.201	1.232	1.283	1.674	7.00816e-05
M0ZNL3	Glutathione s-transferase OS=Solanum tuberosum OX=4113 GN=102591927 PE=3 SV=1	102591927	13	3	5	1	0.762	0.834	0.817	1.168	1.183	1.193	1.469	0.000162023
M0ZXV0	Phospholipase C/ phosphoric diester hydrolase OS=Solanum tuberosum OX=4113 PE=4 SV=1	--	3	1	1	1	0.976	0.968	1.009	1.087	0.994	0.971	1.034	0.432615
M1AQ37	F-box family protein OS=Solanum tuberosum OX=4113 GN=102584090 PE=4 SV=1	102584090	8	2	3	2	0.92	1.06	1.078	0.91	1.062	0.984	0.967	0.644937
M0ZKC3	AIR carboxylase OS=Solanum tuberosum OX=4113 PE=3 SV=1	--	8	4	4	4	0.959	1.005	1.057	1.09	0.929	1	0.999	0.972136
M1BN01	RNA binding protein OS=Solanum tuberosum OX=4113 GN=102585899 PE=4 SV=1	102585899	5	1	2	1
M1C6A3	IQ calmodulin-binding region OS=Solanum tuberosum OX=4113 GN=102601136 PE=4 SV=1	102601136	20	3	5	3	0.964	0.992	0.924	0.974	1.008	1.133	1.082	0.201075
M1A8V6	Glycerol-3-phosphate dehydrogenase [NAD(+)] OS=Solanum tuberosum OX=4113 GN=102595194 PE=3 SV=1	102595194	2	1	1	1	0.976	1.074	1.071	0.949	0.977	0.973	0.929	0.0898696
M1CIN9	Histone deacetylase OS=Solanum tuberosum OX=4113 PE=3 SV=1	--	6	1	2	1
M1BJL8	Protein MODIFIER OF SNC1 1 OS=Solanum tuberosum OX=4113 PE=4 SV=1	--	3	4	4	4	1.023	1.071	1.076	0.926	0.957	1.014	0.914	0.0434509
M1C421	AIR synthase OS=Solanum tuberosum OX=4113 PE=3 SV=1	--	13	6	11	6	0.959	0.941	0.943	1.049	1.077	1.023	1.108	0.00311161
M0ZP80	AP-1 complex subunit gamma-2 OS=Solanum tuberosum OX=4113 PE=4 SV=1	--	25	9	16	9	0.97	1.01	0.986	1.011	1.011	1.033	1.03	0.0973644
M1C020	Putative ovule protein(predicted) OS=Solanum tuberosum OX=4113 GN=102584377 PE=4 SV=1	102584377	11	1	1	1	1.099	0.964	1.056	0.992	0.972	0.934	0.929	0.16509
M1B986	Peroxidase OS=Solanum tuberosum OX=4113 GN=102597303 PE=3 SV=1	102597303	12	3	3	2	0.924	0.988	0.966	0.89	1.084	1.142	1.083	0.39767
M1BAM8	LeArcA1 protein OS=Solanum tuberosum OX=4113 GN=102579003 PE=4 SV=1	102579003	34	8	44	3	1.014	1.002	1.046	0.964	1.016	0.972	0.964	0.151622
M1BIV6	RING-type E3 ubiquitin transferase OS=Solanum tuberosum OX=4113 GN=102586461 PE=4 SV=1	102586461	5	3	3	3	1.016	1.028	0.914	1.014	0.988	1.043	1.029	0.498516
M1CQC8	Tubulin beta chain OS=Solanum tuberosum OX=4113 GN=102586422 PE=3 SV=1	102586422	30	11	32	3	1.036	0.986	1.081	0.975	0.905	1.004	0.929	0.145955
M0ZVV5	Phospholipase D OS=Solanum tuberosum OX=4113 PE=3 SV=1	--	20	7	9	7	1.034	0.954	1.017	1	0.974	0.88	0.95	0.318293
M1B647	Glutathione transferase OS=Solanum tuberosum OX=4113 GN=102583107 PE=3 SV=1	102583107	24	4	9	4	0.818	0.883	0.788	1.125	1.142	1.162	1.378	0.000761964
M1AEW6	Nitrite reductase OS=Solanum tuberosum OX=4113 GN=102596437 PE=3 SV=1	102596437	3	2	4	2	1.292	1.388	1.272	0.686	0.694	0.76	0.541	0.000128574
M1AQQ4	Aspartate aminotransferase OS=Solanum tuberosum OX=4113 GN=102589321 PE=3 SV=1	102589321	12	4	8	2	0.991	0.994	0.972	1.014	0.97	1.034	1.021	0.374951
M1BT03	Peroxidase OS=Solanum tuberosum OX=4113 GN=102578144 PE=3 SV=1	102578144	7	1	1	1
M1BPR3	Annexin 11 OS=Solanum tuberosum OX=4113 GN=102590871 PE=4 SV=1	102590871	13	4	5	4	0.997	1.027	0.968	0.969	1.012	1.146	1.045	0.474497
M1B529	UMP pyrophosphorylase OS=Solanum tuberosum OX=4113 GN=102604082 PE=3 SV=1	102604082	13	4	6	1	1.03	1.022	0.958	1.025	1.003	0.966	0.995	0.867747
M1BRP5	ATP binding protein OS=Solanum tuberosum OX=4113 GN=102581738 PE=4 SV=1	102581738	8	6	9	6	1.168	1.126	1.15	0.808	0.881	0.942	0.764	0.00403508
M1B4B9	Calcineurin OS=Solanum tuberosum OX=4113 GN=102583146 PE=4 SV=1	102583146	14	2	2	2	0.907	1.016	1.032	0.913	1.068	1.068	1.032	0.671431
M1AKD9	Heat shock protein 83 OS=Solanum tuberosum OX=4113 GN=102603244 PE=3 SV=1	102603244	29	18	40	3	0.858	0.855	0.81	1.206	1.106	1.138	1.367	0.000582747
M0ZT51	Proteasome subunit alpha type OS=Solanum tuberosum OX=4113 GN=102582717 PE=3 SV=1	102582717	33	7	29	7	0.939	0.929	0.938	1.043	1.087	1.022	1.123	0.00327761
M1B2C2	Trafficking protein particle complex subunit 11 OS=Solanum tuberosum OX=4113 GN=102600667 PE=3 SV=1	102600667	9	8	11	8	0.979	1.086	1.064	1.004	1.024	0.986	0.963	0.336948
M1C504	Proteasome subunit beta OS=Solanum tuberosum OX=4113 PE=3 SV=1	--	10	3	5	3	0.941	0.866	0.899	1.094	1.049	1.014	1.167	0.00904034
M1AX74	Probable bifunctional methylthioribulose-1-phosphate dehydratase/enolase-phosphatase E1 OS=Solanum tuberosum OX=4113 GN=102592458 PE=3 SV=1	102592458	13	5	8	5	1.02	0.976	0.939	1.038	0.993	1.113	1.071	0.170595
M1D0T2	Plant synaptotagmin OS=Solanum tuberosum OX=4113 PE=3 SV=1	--	17	3	5	3	1.022	1.012	0.916	1.051	0.936	1.077	1.039	0.53961
M1AC63	Glutathione reductase OS=Solanum tuberosum OX=4113 GN=102581092 PE=3 SV=1	102581092	12	5	9	5	1.074	0.931	0.92	1.045	1.028	1.002	1.051	0.364258
M1AQZ1	Pyruvate kinase OS=Solanum tuberosum OX=4113 GN=102596468 PE=3 SV=1	102596468	25	8	17	8	1.003	1.003	0.98	0.996	0.997	0.995	1.001	0.929634
M1B9C7	VIP2 OS=Solanum tuberosum OX=4113 GN=102579065 PE=3 SV=1	102579065	4	2	2	1	0.898	0.949	1.004	1.011	1.084	1.05	1.103	0.0600617
M1CNC4	Ferredoxin OS=Solanum tuberosum OX=4113 GN=102594547 PE=4 SV=1	102594547	15	2	4	2	0.926	1.03	0.984	1.01	1.027	1.026	1.042	0.251661
M1CSR8	Peptidyl-prolyl cis-trans isomerase OS=Solanum tuberosum OX=4113 GN=102605090 PE=3 SV=1	102605090	23	4	12	3	1.081	1.02	1.047	0.898	0.921	1.03	0.905	0.0892641
M0ZRE9	Phosphotransferase OS=Solanum tuberosum OX=4113 PE=3 SV=1	--	26	10	22	8	1.023	1.026	0.98	0.996	0.983	0.989	0.98	0.258541
M1AF34	3-beta hydroxysteroid dehydrogenase/isomerase OS=Solanum tuberosum OX=4113 GN=102587902 PE=4 SV=1	102587902	29	8	9	8	0.966	1.051	0.968	1.075	0.974	0.982	1.015	0.738484
M1BBJ3	Sinapyl alcohol dehydrogenase 2 OS=Solanum tuberosum OX=4113 GN=102595339 PE=4 SV=1	102595339	30	1	2	1	1.071	0.931	1.037	0.888	0.996	1.082	0.976	0.735551
M1B6S0	Nucleic acid binding protein OS=Solanum tuberosum OX=4113 GN=102581105 PE=4 SV=1	102581105	11	3	4	2	1.146	1.07	1.159	0.921	0.868	0.876	0.79	0.00160509
M1CID9	Cysteine proteinase inhibitor OS=Solanum tuberosum OX=4113 PE=3 SV=1	--	52	7	12	6	0.861	0.878	0.93	1.078	1.096	1.095	1.225	0.00102337
M1D188	Putative NAD(P)-binding Rossmann-fold superfamily protein-like(predicted) OS=Solanum tuberosum OX=4113 PE=4 SV=1	--	10	2	2	2	0.935	1.008	1.055	1.086	0.93	0.999	1.006	0.935915
M1A7Z0	Putative LDLR chaperone MESD-like(predicted) OS=Solanum tuberosum OX=4113 GN=102604489 PE=3 SV=1	102604489	4	1	1	1	0.958	1.102	0.955	1.083	0.985	0.931	0.995	0.941848
M1CCA9	NAD(P)H dehydrogenase (quinone) OS=Solanum tuberosum OX=4113 GN=102585783 PE=3 SV=1	102585783	35	5	13	2	0.985	0.961	1.037	0.983	1.011	1.04	1.017	0.568476
M1BZG1	Villin headpiece; Gelsolin region OS=Solanum tuberosum OX=4113 PE=4 SV=1	--	17	4	9	4	1.044	1.07	1.004	0.944	0.976	0.965	0.925	0.0209548
M1CSB7	Histidine-containing phosphotransfer protein OS=Solanum tuberosum OX=4113 PE=4 SV=1	--	11	2	2	2	1.097	1.144	1.124	0.936	0.929	0.813	0.796	0.00826035
M1BAC2	RNA binding protein OS=Solanum tuberosum OX=4113 GN=102581514 PE=4 SV=1	102581514	30	3	19	3	1.089	1.007	0.961	0.973	1.005	0.942	0.955	0.335178
M1BL75	Acyl-CoA-binding domain-containing protein 1 OS=Solanum tuberosum OX=4113 GN=102594570 PE=3 SV=1	102594570	16	4	5	4	1.065	1.092	0.961	0.96	0.993	0.927	0.924	0.148774
M1BIG8	Syntaxin OS=Solanum tuberosum OX=4113 PE=3 SV=1	--	14	1	1	1
M1BAL7	UDP-glucose:sterol 3-O-glucosyltransferase OS=Solanum tuberosum OX=4113 GN=102588250 PE=4 SV=1	102588250	3	1	2	1
M1BCB9	Serine/threonine-protein phosphatase OS=Solanum tuberosum OX=4113 GN=102594341 PE=3 SV=1	102594341	18	5	7	1	1.174	1.15	1.021	0.898	0.863	0.93	0.804	0.0112505
M1AAA1	Acetolactate synthase OS=Solanum tuberosum OX=4113 GN=102595762 PE=3 SV=1	102595762	13	7	8	2
M1D0P0	AAR2 protein family OS=Solanum tuberosum OX=4113 GN=102597990 PE=3 SV=1	102597990	6	2	2	2	0.994	0.94	0.896	1.074	1.026	1.06	1.117	0.028011
M1BU84	Gamma interferon inducible lysosomal thiol reductase family protein OS=Solanum tuberosum OX=4113 GN=102604365 PE=3 SV=1	102604365	14	3	9	1	0.921	0.846	0.875	1.127	1.132	1.048	1.252	0.00307996
M1CBI2	Branched chain alpha-keto acid dehydrogenase E1-alpha subunit OS=Solanum tuberosum OX=4113 GN=102580777 PE=4 SV=1	102580777	3	1	1	1	0.748	1.099	1.186	0.875	1.157	0.953	0.984	0.984116
M1A989	Ribosomal protein OS=Solanum tuberosum OX=4113 GN=102605048 PE=3 SV=1	102605048	12	4	6	4	0.853	1.027	1	1.005	1.082	1.036	1.084	0.246311
M1C5Z2	Geranylgeranyl transferase type I subunit beta OS=Solanum tuberosum OX=4113 GN=102580719 PE=3 SV=1	102580719	2	1	1	1	0.969	0.877	0.992	0.895	1.135	1.12	1.11	0.308985
M1A6L5	Plant synaptotagmin OS=Solanum tuberosum OX=4113 GN=102597682 PE=3 SV=1	102597682	19	10	15	10	0.956	0.998	0.997	1.028	1.028	1.022	1.043	0.0415551
M1A1A0	26S protease regulatory subunit 7 homolog A OS=Solanum tuberosum OX=4113 GN=102603313 PE=3 SV=1	102603313	53	20	43	2	0.966	0.985	0.981	1.016	1.028	1.034	1.05	0.00348387
M0ZX70	RAB1X OS=Solanum tuberosum OX=4113 GN=102583984 PE=4 SV=1	102583984	18	3	6	2	1.151	1.093	1.149	0.857	0.852	0.937	0.78	0.0020815
M1C8Q0	26S proteasome subunit RPN7 OS=Solanum tuberosum OX=4113 GN=102600142 PE=4 SV=1	102600142	14	5	11	5	0.968	0.988	0.952	1.028	1.02	1.006	1.05	0.016987
M0ZKR0	DEAD-box ATP-dependent RNA helicase 37 OS=Solanum tuberosum OX=4113 GN=102596159 PE=4 SV=1	102596159	13	7	11	2	0.971	0.97	0.926	1.071	1.03	1.028	1.091	0.013107
M1A6I9	dTMP kinase OS=Solanum tuberosum OX=4113 GN=102597929 PE=3 SV=1	102597929	3	1	1	1	0.962	1.003	0.953	1.071	0.977	1.035	1.057	0.154082
M1BH67	Arf gtpase-activating protein OS=Solanum tuberosum OX=4113 GN=102597971 PE=4 SV=1	102597971	14	5	8	4	1.001	1.061	1.064	0.979	0.954	0.954	0.924	0.0216952
M1AFF5	Short chain alcohol dehydrogenase OS=Solanum tuberosum OX=4113 GN=102590241 PE=4 SV=1	102590241	5	1	1	1	0.968	0.933	1.175	0.985	0.953	1.001	0.955	0.60806
M1AXZ6	Chaperone protein DNAj OS=Solanum tuberosum OX=4113 GN=102605311 PE=3 SV=1	102605311	7	2	3	2	0.865	0.985	0.956	1.023	1.046	1.115	1.135	0.0537061
M1AT81	Pre-mRNA-splicing factor SF2 OS=Solanum tuberosum OX=4113 GN=102592958 PE=4 SV=1	102592958	6	2	2	2	1.074	1.014	1.072	0.941	0.938	0.98	0.905	0.0132152
M1D480	Protein transport protein SEC23 OS=Solanum tuberosum OX=4113 GN=102593721 PE=3 SV=1	102593721	12	6	11	4	1.063	1.009	1.051	0.952	1.045	0.914	0.932	0.168628
M1AGW8	Aconitate hydratase OS=Solanum tuberosum OX=4113 GN=102589351 PE=3 SV=1	102589351	19	15	53	8	0.994	1.055	1.002	0.992	0.96	1.02	0.974	0.364053
M1A6G8	Heat shock protein OS=Solanum tuberosum OX=4113 GN=102591977 PE=3 SV=1	102591977	15	10	19	8	1.054	0.968	0.989	1.053	0.944	0.993	0.993	0.865398
M1BYX8	LRR receptor-like serine/threonine-protein kinase OS=Solanum tuberosum OX=4113 GN=102599584 PE=3 SV=1	102599584	4	2	3	2	1.012	1.048	0.997	0.981	0.983	0.992	0.967	0.092626
M1C1E9	Protein-serine/threonine phosphatase OS=Solanum tuberosum OX=4113 PE=4 SV=1	--	2	1	1	1
M1ANH9	VHS domain-containing protein OS=Solanum tuberosum OX=4113 GN=102598068 PE=3 SV=1	102598068	27	7	15	7	0.954	1.001	0.93	1.042	1.019	1.065	1.084	0.0324535
M1CQR7	Ankyrin repeat-containing protein OS=Solanum tuberosum OX=4113 GN=102581343 PE=4 SV=1	102581343	7	1	1	1
M1BRH0	LisH domain-containing protein OS=Solanum tuberosum OX=4113 GN=102596645 PE=4 SV=1	102596645	2	1	1	1	0.866	1.009	1.06	1.161	1.002	0.912	1.048	0.651682
M1BEF5	Calcium-dependent protein kinase 4 OS=Solanum tuberosum OX=4113 PE=4 SV=1	--	4	2	2	1
M0ZU86	Nucleic acid binding protein OS=Solanum tuberosum OX=4113 GN=102583725 PE=4 SV=1	102583725	27	6	12	5	0.956	0.946	0.988	1.077	0.972	1.029	1.065	0.127037
M0ZV46	Alba domain-containing protein OS=Solanum tuberosum OX=4113 PE=4 SV=1	--	5	2	2	1	0.995	0.98	1.048	1.001	0.98	1.004	0.987	0.601167
M0ZKI5	Thioredoxin domain-containing protein OS=Solanum tuberosum OX=4113 GN=102606188 PE=4 SV=1	102606188	4	2	3	2	1	0.868	0.986	0.994	0.772	1.366	1.097	0.713025
M1CUT3	60S ribosomal protein L9 OS=Solanum tuberosum OX=4113 PE=3 SV=1	--	37	5	8	1	0.988	0.972	1.018	1.004	1.055	0.996	1.026	0.322718
M1AFK3	LRR receptor-like serine/threonine-protein kinase OS=Solanum tuberosum OX=4113 PE=4 SV=1	--	6	2	2	2	1.076	0.91	1.021	0.957	1.043	0.996	0.996	0.974811
M1AJY3	Cucumisin OS=Solanum tuberosum OX=4113 PE=3 SV=1	--	4	2	2	2	1.102	1.078	1.14	0.91	0.868	0.938	0.818	0.00194398
M1C5J4	Cleft lip and palate transmembrane protein OS=Solanum tuberosum OX=4113 GN=102605505 PE=3 SV=1	102605505	8	4	5	4	1.038	1.121	1.004	0.942	1.012	0.863	0.891	0.107135
M1BWD2	Coatomer subunit epsilon OS=Solanum tuberosum OX=4113 GN=102581548 PE=3 SV=1	102581548	11	2	3	2	1.043	1.068	0.966	1.008	0.938	0.992	0.955	0.287274
M1BLM4	AlaT1 OS=Solanum tuberosum OX=4113 GN=102586190 PE=4 SV=1	102586190	19	6	14	5	1.038	0.978	1.046	0.979	0.973	0.972	0.955	0.0992902
M1B5B5	Nuclear inhibitor of protein phosphatase-1 OS=Solanum tuberosum OX=4113 GN=102589137 PE=4 SV=1	102589137	4	1	1	1	0.943	1.066	0.882	0.952	1.139	1.015	1.074	0.398755
M1CAJ2	101 kDa heat shock protein OS=Solanum tuberosum OX=4113 GN=102577597 PE=3 SV=1	102577597	26	18	60	18	0.876	0.822	0.837	1.168	1.146	1.096	1.345	0.000374948
M1D7J4	Delta-8 sphingolipid desaturase OS=Solanum tuberosum OX=4113 GN=102581622 PE=4 SV=1	102581622	3	1	1	1	1.057	0.885	1.056	1.077	0.908	1.023	1.003	0.95933
M1BJP6	DEAD-box ATP-dependent RNA helicase 30 OS=Solanum tuberosum OX=4113 GN=102578396 PE=3 SV=1	102578396	10	6	16	4	0.985	0.998	0.898	1.066	1.024	1.031	1.083	0.0845773
M1A0N5	Elongation factor G, chloroplastic OS=Solanum tuberosum OX=4113 GN=102584198 PE=3 SV=1	102584198	6	3	6	3	0.987	0.921	0.896	1.02	1.121	1.042	1.135	0.0353292
M0ZNR5	Lon protease homolog 2, peroxisomal OS=Solanum tuberosum OX=4113 GN=102581797 PE=3 SV=1	102581797	4	3	3	3	1.055	1.098	1.09	0.852	0.978	0.954	0.858	0.0251055
M1AWJ0	Trehalase OS=Solanum tuberosum OX=4113 GN=102579182 PE=3 SV=1	102579182	12	3	3	3	1.101	1.126	1.014	0.995	0.858	0.936	0.861	0.0476659
M1DBD5	Inositol-tetrakisphosphate 1-kinase OS=Solanum tuberosum OX=4113 GN=102584612 PE=3 SV=1	102584612	5	2	3	2	0.956	1.011	0.958	1.071	1.019	0.987	1.052	0.168042
M1BTX4	Isoflavone reductase homolog OS=Solanum tuberosum OX=4113 GN=102590543 PE=4 SV=1	102590543	10	2	2	2	0.754	0.735	0.902	1.171	1.208	1.184	1.49	0.00345182
M1AJS3	DnaJ OS=Solanum tuberosum OX=4113 GN=102587495 PE=4 SV=1	102587495	9	2	2	2	1.018	1.028	1.072	1.026	0.833	1.039	0.929	0.348162
M1B807	Tubulin gamma chain OS=Solanum tuberosum OX=4113 GN=102582533 PE=3 SV=1	102582533	9	4	8	4	1.044	1.023	0.962	0.939	1.056	0.978	0.982	0.672675
M0ZQ24	Glutathione-S-transferase OS=Solanum tuberosum OX=4113 GN=102600687 PE=3 SV=1	102600687	8	2	6	2	0.885	0.93	0.884	1.106	1.069	1.108	1.216	0.000653804
M1DM84	Translation initiation factor OS=Solanum tuberosum OX=4113 GN=102592812 PE=3 SV=1	102592812	7	1	4	1	1.048	1.032	0.958	0.932	1	1.037	0.977	0.608958
M1CQR5	UDP-glucose:glucosyltransferase OS=Solanum tuberosum OX=4113 GN=102590243 PE=4 SV=1	102590243	5	2	2	2	0.996	1.034	1.344	0.918	0.731	1.021	0.791	0.16079
M1AD30	14-3-3 protein OS=Solanum tuberosum OX=4113 GN=102600258 PE=3 SV=1	102600258	43	9	28	1	1.064	1.087	1.141	0.962	0.887	0.895	0.834	0.00522739
M0ZVP6	Small nuclear ribonucleoprotein Sm D3 OS=Solanum tuberosum OX=4113 GN=102585876 PE=3 SV=1	102585876	23	2	3	1	1.185	0.875	1.069	1.029	0.919	0.937	0.922	0.478767
M1CMJ2	Xylose isomerase OS=Solanum tuberosum OX=4113 GN=102582159 PE=3 SV=1	102582159	34	13	36	13	0.925	0.931	0.942	1.064	1.067	1.081	1.148	4.43636e-05
M1CPW5	Proteasome subunit alpha type OS=Solanum tuberosum OX=4113 GN=102581342 PE=3 SV=1	102581342	38	9	21	2	0.946	0.98	0.947	0.994	1.06	1.052	1.081	0.0292268
M1CPI0	Transcription initiation factor IIF subunit beta OS=Solanum tuberosum OX=4113 PE=3 SV=1	--	7	1	1	1
M1C2P2	4-(cytidine-5'-diphospho)-2-C-methyl-D-erythritol kinase OS=Solanum tuberosum OX=4113 GN=102601451 PE=3 SV=1	102601451	10	3	6	3	0.99	0.926	0.945	1.074	1.014	1.046	1.095	0.0241713
M1C5Y4	UDP-glucuronate decarboxylase 1 OS=Solanum tuberosum OX=4113 GN=102606064 PE=4 SV=1	102606064	29	10	21	4	1.02	0.97	0.998	0.968	1.002	0.997	0.993	0.720325
M1BVI6	Trafficking protein particle complex subunit OS=Solanum tuberosum OX=4113 GN=102598913 PE=3 SV=1	102598913	14	2	2	2	1.026	0.973	0.948	1.096	0.898	1.061	1.037	0.645108
M1CU73	Galactose-binding domain-like protein(predicted) OS=Solanum tuberosum OX=4113 GN=102598357 PE=4 SV=1	102598357	16	5	8	5	0.941	1.014	0.98	0.987	1.025	1.049	1.043	0.205819
M1AP61	Probable tRNA N6-adenosine threonylcarbamoyltransferase OS=Solanum tuberosum OX=4113 GN=GCP2 PE=3 SV=1	GCP2	10	3	3	3	0.99	0.991	0.993	0.96	1.014	1.012	1.004	0.846363
M1BEH1	Putative ovule protein(predicted) OS=Solanum tuberosum OX=4113 GN=102604379 PE=4 SV=1	102604379	7	2	3	2	0.962	1.078	1.049	0.909	1.016	1.003	0.948	0.336673
M1C5P2	Translation initiation factor OS=Solanum tuberosum OX=4113 GN=102594760 PE=3 SV=1	102594760	10	4	11	4	1.037	0.996	1.014	1.018	0.961	0.955	0.963	0.179696
M1BDK7	4-alpha-glucanotransferase OS=Solanum tuberosum OX=4113 PE=3 SV=1	--	24	14	61	14	0.979	0.944	0.96	1.047	1.058	1.011	1.081	0.0109336
M1B0Z9	Snf1-kinase beta subunit, plants OS=Solanum tuberosum OX=4113 GN=102585953 PE=3 SV=1	102585953	10	2	2	2	0.997	0.964	0.985	1.016	1.028	1.011	1.037	0.0298033
M0ZZ36	Dienelactone hydrolase family protein OS=Solanum tuberosum OX=4113 GN=102602095 PE=4 SV=1	102602095	8	2	2	1
M1CY08	Non-green plastid inner envelope membrane protein OS=Solanum tuberosum OX=4113 GN=102591178 PE=3 SV=1	102591178	20	6	16	6	0.948	0.92	0.942	1.077	1.049	1.057	1.133	0.000487955
M0ZMK2	Lipase class 3 family protein OS=Solanum tuberosum OX=4113 PE=4 SV=1	--	2	1	1	1	0.905	1.276	1.167	1.032	0.755	0.914	0.807	0.196575
M1C4X9	3'(2'),5'-bisphosphate nucleotidase OS=Solanum tuberosum OX=4113 PE=3 SV=1	--	7	2	3	2	0.97	1.012	0.998	1.008	0.958	1.06	1.015	0.669171
M1B9S6	Putative ovule protein(predicted) OS=Solanum tuberosum OX=4113 GN=102580486 PE=4 SV=1	102580486	4	1	1	1	1.02	1.08	0.96	1.045	1.034	0.877	0.966	0.609729
M1BQN2	Thioredoxin domain 2; Thioredoxin fold OS=Solanum tuberosum OX=4113 GN=102598670 PE=4 SV=1	102598670	13	2	2	2	1.021	0.905	0.957	1.029	1.096	0.988	1.08	0.169925
M1AIT4	RNA-binding protein with multiple splicing OS=Solanum tuberosum OX=4113 GN=102579827 PE=4 SV=1	102579827	4	1	1	1	0.915	1.018	0.787	1.165	0.933	1.165	1.2	0.158116
M1BRF2	Choline monooxygenase, chloroplastic OS=Solanum tuberosum OX=4113 PE=3 SV=1	--	8	3	3	3	0.953	0.916	1.056	0.998	1.04	1.026	1.048	0.336594
M1B638	2-isopropylmalate synthase A OS=Solanum tuberosum OX=4113 PE=4 SV=1	--	15	6	11	4	1.047	1.044	1.008	0.904	1.047	0.957	0.938	0.215772
M1AEI7	Calcium-dependent protein kinase 4 OS=Solanum tuberosum OX=4113 GN=102585161 PE=4 SV=1	102585161	8	4	4	4	0.955	0.883	0.986	0.994	1.11	1.015	1.104	0.102866
M1A4Y0	Protein KTI12 OS=Solanum tuberosum OX=4113 GN=102587937 PE=4 SV=1	102587937	17	4	5	4	1.02	1.002	0.926	1.04	0.991	1.022	1.036	0.339057
M1ANH5	Glycoprotein OS=Solanum tuberosum OX=4113 GN=102593585 PE=3 SV=1	102593585	32	5	11	3	1.009	1.031	0.991	1.032	0.975	0.994	0.99	0.643888
M1D5E6	Tap46 OS=Solanum tuberosum OX=4113 GN=102580983 PE=4 SV=1	102580983	7	2	3	2	0.944	1.176	0.974	0.956	0.993	0.976	0.945	0.499959
M0ZWY7	Elongation factor Tu OS=Solanum tuberosum OX=4113 GN=102602312 PE=3 SV=1	102602312	34	13	24	11	1.035	1.013	0.946	0.995	1.027	0.998	1.009	0.764548
M1CSB1	Seryl-tRNA synthetase OS=Solanum tuberosum OX=4113 GN=102580921 PE=4 SV=1	102580921	22	7	12	7	1.027	1.022	0.945	1.04	1.063	0.944	1.018	0.727596
M1BP60	NADH-ubiquinone oxidoreductase 24 kDa subunit, mitochondrial OS=Solanum tuberosum OX=4113 GN=102606431 PE=3 SV=1	102606431	18	4	9	4	0.966	1.055	0.994	0.989	0.953	1.069	0.999	0.96831
M0ZPQ8	Pectinesterase OS=Solanum tuberosum OX=4113 GN=102585483 PE=3 SV=1	102585483	13	5	7	3	1.285	1.29	1.304	0.71	0.735	0.748	0.565	3.63211e-06
M0ZYR5	4-coumarate--CoA ligase OS=Solanum tuberosum OX=4113 PE=4 SV=1	--	2	1	1	1	1.148	1.092	0.92	1.008	0.928	0.925	0.905	0.258023
M0ZYC7	Anthranilate synthase OS=Solanum tuberosum OX=4113 GN=102595737 PE=3 SV=1	102595737	15	7	11	7	1.032	0.98	1.024	1.008	0.99	0.96	0.974	0.293429
M1C2Q1	AGO4-2 OS=Solanum tuberosum OX=4113 GN=102604021 PE=3 SV=1	102604021	19	14	27	11	1.1	1.019	1.113	0.925	0.912	0.93	0.856	0.0054375
M1AIT2	D-3-phosphoglycerate dehydrogenase OS=Solanum tuberosum OX=4113 GN=102580248 PE=3 SV=1	102580248	14	8	20	4	1.117	1.064	1.016	0.932	0.949	0.923	0.877	0.0102541
M1BRE3	Glycosyltransferase OS=Solanum tuberosum OX=4113 GN=102604175 PE=3 SV=1	102604175	11	5	5	5	1.197	1.186	1.2	0.808	0.888	0.836	0.707	0.000235537
M1B7W3	Indole-3-glycerol-phosphate synthase OS=Solanum tuberosum OX=4113 GN=102596235 PE=3 SV=1	102596235	21	7	11	7	1.084	1.094	1.053	0.949	0.95	0.92	0.872	0.000942626
M0ZHB0	Alpha-MPP OS=Solanum tuberosum OX=4113 PE=3 SV=1	--	27	10	26	2	1.006	0.981	1.043	0.968	0.976	1.036	0.983	0.578846
M0ZK80	Isoamylase isoform 2 OS=Solanum tuberosum OX=4113 GN=102577931 PE=4 SV=1	102577931	11	8	15	8	0.962	1.012	1.02	0.959	0.962	1.005	0.977	0.390553
M1BH39	Endoplasmic reticulum transmembrane protein OS=Solanum tuberosum OX=4113 GN=102593622 PE=3 SV=1	102593622	5	1	2	1	0.972	0.928	0.969	1.015	1.049	1.061	1.089	0.0129025
M1CMA0	NEDD8-activating enzyme E1 regulatory subunit OS=Solanum tuberosum OX=4113 GN=102602774 PE=3 SV=1	102602774	11	4	9	4	1.03	0.938	1.021	1.018	1.005	1.008	1.014	0.648108
M1BK24	Glutathione transferase OS=Solanum tuberosum OX=4113 GN=102593841 PE=3 SV=1	102593841	21	5	12	5	0.881	0.824	0.994	1.119	1.158	1.163	1.275	0.0120042
M1CZU8	Nucleic acid binding protein OS=Solanum tuberosum OX=4113 GN=102580757 PE=4 SV=1	102580757	9	2	4	1	0.936	1.016	1.039	0.95	0.917	1.148	1.008	0.960585
M1AWE2	Ubiquitin carboxyl-terminal hydrolase OS=Solanum tuberosum OX=4113 GN=102583927 PE=3 SV=1	102583927	3	2	2	2	0.974	0.956	1.096	0.947	1.027	1.009	0.986	0.804417
M1CKC2	Nucleoside diphosphate kinase OS=Solanum tuberosum OX=4113 GN=102604726 PE=3 SV=1	102604726	4	1	1	1	0.882	0.967	0.865	1.097	1.051	1.12	1.204	0.00885833
M1CDH9	Short chain alcohol dehydrogenase OS=Solanum tuberosum OX=4113 PE=4 SV=1	--	15	3	5	3	1.204	1.126	1.209	0.761	0.857	0.858	0.7	0.001465
M1B8L2	Multiprotein bridging factor 1b OS=Solanum tuberosum OX=4113 GN=102601983 PE=4 SV=1	102601983	34	3	7	2	0.885	0.902	0.864	1.064	1.114	1.14	1.252	0.000707795
M1CKC5	Glyceraldehyde-3-phosphate dehydrogenase OS=Solanum tuberosum OX=4113 GN=102605742 PE=3 SV=1	102605742	39	12	43	2	0.951	0.961	0.967	1.02	1.048	1.042	1.08	0.00128627
M1A3Z3	Serine-threonine kinase receptor-associated protein OS=Solanum tuberosum OX=4113 GN=102586216 PE=4 SV=1	102586216	34	9	15	9	1.027	1.031	0.992	0.956	0.996	1.002	0.969	0.170239
M1AVJ9	Pectin methlyesterase inhibitor protein 1 OS=Solanum tuberosum OX=4113 GN=102587273 PE=4 SV=1	102587273	19	3	7	3	0.87	0.85	0.852	1.051	1.052	1.07	1.234	2.3844e-05
M0ZKD7	Non-lysosomal glucosylceramidase OS=Solanum tuberosum OX=4113 GN=102584095 PE=3 SV=1	102584095	2	2	2	2	1.207	1.234	1.108	0.805	0.769	0.931	0.706	0.00614221
M1CRP6	Trehalose-6-phosphate synthase OS=Solanum tuberosum OX=4113 GN=102597579 PE=3 SV=1	102597579	5	4	5	1	1.047	1.066	1.002	0.971	0.936	0.974	0.925	0.0253701
M1BST4	COP9 signalosome complex subunit 3 OS=Solanum tuberosum OX=4113 GN=102598757 PE=3 SV=1	102598757	10	3	4	3	0.965	0.947	0.902	1.109	1.098	1.014	1.145	0.0179021
M1BHG8	29 kDa ribonucleoprotein B, chloroplastic OS=Solanum tuberosum OX=4113 GN=102585227 PE=4 SV=1	102585227	7	2	2	1	0.987	0.887	0.858	0.899	1.214	1.131	1.187	0.173218
M1CBT8	ATP phosphoribosyltransferase OS=Solanum tuberosum OX=4113 GN=102596899 PE=4 SV=1	102596899	16	5	9	5	1.014	1.01	1.108	0.969	0.976	1.012	0.944	0.161387
M1D545	Glucan endo-1,3-beta-D-glucosidase OS=Solanum tuberosum OX=4113 PE=3 SV=1	--	3	1	1	1	0.964	0.96	1.2	1.019	0.951	0.929	0.928	0.424496
M1BGA1	Trehalose synthase OS=Solanum tuberosum OX=4113 PE=3 SV=1	--	6	4	6	1	1.211	0.974	1.087	0.957	0.845	0.953	0.842	0.0863214
M1BC31	Membrane-associated 30 kDa protein, chloroplastic OS=Solanum tuberosum OX=4113 GN=102595670 PE=3 SV=1	102595670	32	8	15	8	1.045	1.011	1.041	0.946	1.054	0.902	0.937	0.228725
M1A273	Beta-glucosidase OS=Solanum tuberosum OX=4113 PE=3 SV=1	--	2	1	3	1	0.997	0.935	0.84	1.152	1.031	1.031	1.159	0.0745998
M1DK73	DNA binding protein OS=Solanum tuberosum OX=4113 PE=4 SV=1	--	3	1	1	1	0.945	1.014	1.085	0.966	0.998	1.006	0.976	0.608576
M1BSR0	Nodulin family protein OS=Solanum tuberosum OX=4113 GN=102578471 PE=3 SV=1	102578471	2	1	1	1
M1ASF2	Amine oxidase OS=Solanum tuberosum OX=4113 GN=102586397 PE=4 SV=1	102586397	7	1	1	1	0.833	0.856	0.918	1.087	1.158	1.121	1.291	0.00170642
M1BX08	ALOG domain-containing protein OS=Solanum tuberosum OX=4113 GN=102584680 PE=3 SV=1	102584680	19	3	13	1	0.987	1.075	1.048	0.905	1.036	0.968	0.935	0.219282
M1BH63	Acetylornithine deacetylase OS=Solanum tuberosum OX=4113 PE=4 SV=1	--	4	2	3	2	0.868	0.925	0.901	1.116	1.072	1.099	1.22	0.000805146
M1CS98	Mahogunin OS=Solanum tuberosum OX=4113 GN=102585008 PE=4 SV=1	102585008	5	1	1	1
M1CEB0	Putative ovule protein(predicted) OS=Solanum tuberosum OX=4113 GN=102579804 PE=4 SV=1	102579804	43	5	9	5	0.906	0.912	0.977	1.097	1.083	1.078	1.166	0.00337628
M1AHD1	Putative GATA zinc finger domain-containing protein-like(predicted) OS=Solanum tuberosum OX=4113 GN=102599218 PE=4 SV=1	102599218	11	5	7	5	0.972	1.022	0.97	1.013	1.022	0.986	1.019	0.395022
M1C2J7	Serine/threonine protein kinase OS=Solanum tuberosum OX=4113 GN=102596287 PE=4 SV=1	102596287	3	1	1	1
M1BPT0	NFU4 (NFU domain protein 4) OS=Solanum tuberosum OX=4113 GN=102600428 PE=3 SV=1	102600428	19	2	3	2	1.022	0.983	1.073	0.97	0.968	0.998	0.954	0.161085
M0ZJP0	NBS-coding resistance gene analog OS=Solanum tuberosum OX=4113 PE=3 SV=1	--	6	1	2	1	1.001	1.066	1.084	0.968	0.956	0.949	0.912	0.02115
M1CYK7	Stem-specific protein TSJT1 OS=Solanum tuberosum OX=4113 GN=102595083 PE=4 SV=1	102595083	23	5	11	5	0.976	0.984	1.037	1.007	1.003	0.973	0.995	0.849164
M1AMJ1	Translation initiation factor 2b, delta subunit OS=Solanum tuberosum OX=4113 GN=102583562 PE=3 SV=1	102583562	12	6	8	6	1.033	0.956	0.997	1.027	0.991	0.993	1.008	0.747228
M1BLD3	Pectinesterase OS=Solanum tuberosum OX=4113 GN=102584217 PE=4 SV=1	102584217	9	2	4	2	0.926	0.903	0.777	1.16	1.123	1.084	1.292	0.0112529
M0ZY73	AP-1 complex subunit gamma OS=Solanum tuberosum OX=4113 GN=102585295 PE=3 SV=1	102585295	13	11	23	11	1.011	0.988	0.973	1.016	0.983	1.044	1.024	0.320184
M0ZTS8	Phytochrome OS=Solanum tuberosum OX=4113 GN=102588382 PE=3 SV=1	102588382	7	5	5	5	0.905	0.998	0.933	1.134	1.067	0.961	1.115	0.129368
M1D5K4	Proteasome subunit beta OS=Solanum tuberosum OX=4113 GN=102598896 PE=3 SV=1	102598896	31	6	16	6	0.98	1.027	0.97	1.03	1.024	0.969	1.015	0.59152
M1A0E2	50S ribosomal protein L18, chloroplast OS=Solanum tuberosum OX=4113 GN=102595549 PE=3 SV=1	102595549	6	1	2	1	0.921	0.957	0.934	1.081	1.029	1.069	1.131	0.0027794
M1APL4	Allene oxide syntase OS=Solanum tuberosum OX=4113 PE=4 SV=1	--	9	4	4	4	0.924	0.889	0.916	1.066	1.108	1.122	1.208	0.000618726
M1BSV4	Acetyl-CoA synthetase OS=Solanum tuberosum OX=4113 GN=102594153 PE=3 SV=1	102594153	7	4	10	2	1.109	0.907	0.739	1.16	0.917	1.146	1.17	0.303856
M1CDM1	Zinc binding dehydrogenase OS=Solanum tuberosum OX=4113 GN=102601699 PE=3 SV=1	102601699	20	6	10	6	0.994	0.934	1.042	1.014	1.014	1.027	1.029	0.41272
M1DLL6	Histone H2A OS=Solanum tuberosum OX=4113 PE=3 SV=1	--	20	2	2	2	0.956	1.022	1.08	1.03	0.946	0.982	0.967	0.490433
M1AWY0	Aquaporin PIP-type pTOM75 OS=Solanum tuberosum OX=4113 GN=102595835 PE=3 SV=1	102595835	16	4	9	3	0.83	0.926	0.818	1.127	1.175	1.125	1.331	0.00230493
M0ZP01	Phosphoglucomutase OS=Solanum tuberosum OX=4113 GN=102592762 PE=3 SV=1	102592762	12	7	9	7	0.863	0.957	0.929	1.083	1.07	1.059	1.168	0.00757346
M1A7D1	Pumilio OS=Solanum tuberosum OX=4113 GN=102604169 PE=4 SV=1	102604169	3	4	5	1	1.042	1.05	1.031	0.938	0.978	0.957	0.92	0.00316093
M1B870	Protein-L-isoaspartate O-methyltransferase OS=Solanum tuberosum OX=4113 GN=102598632 PE=3 SV=1	102598632	4	1	2	1	0.942	0.878	0.871	1.136	1.109	1.044	1.222	0.00476032
M1A6N3	SKP1-like protein OS=Solanum tuberosum OX=4113 GN=102601988 PE=3 SV=1	102601988	15	2	6	1	0.931	0.864	0.929	1.128	1.069	1.062	1.196	0.00446859
M0ZS08	Ran-binding protein OS=Solanum tuberosum OX=4113 GN=102602342 PE=4 SV=1	102602342	12	4	9	4	0.946	0.872	0.966	1.091	1.052	1.027	1.139	0.0219262
M1C5I7	Protein disulfide-isomerase OS=Solanum tuberosum OX=4113 PE=3 SV=1	--	13	2	6	1	1.291	1.292	1.308	0.702	0.764	0.73	0.564	2.0916e-05
M1B500	4-coumarate--CoA ligase OS=Solanum tuberosum OX=4113 GN=102593155 PE=4 SV=1	102593155	11	5	9	5	1.297	1.299	1.324	0.701	0.758	0.701	0.551	2.44177e-05
M1CMQ3	Prolyl-tRNA synthetase OS=Solanum tuberosum OX=4113 GN=102597850 PE=3 SV=1	102597850	7	3	3	3	0.955	0.922	0.923	1.048	1.057	1.083	1.139	0.00102398
M1CER3	Patellin-3 OS=Solanum tuberosum OX=4113 GN=102580007 PE=3 SV=1	102580007	13	5	9	5	0.892	0.848	0.855	1.126	1.091	1.112	1.283	0.000163377
M1CR75	Purple acid phosphatase OS=Solanum tuberosum OX=4113 GN=102595766 PE=3 SV=1	102595766	17	9	14	7	0.886	0.942	0.918	1.09	1.087	1.121	1.201	0.000833049
M1AAU6	Alpha chain of nascent polypeptide associated complex OS=Solanum tuberosum OX=4113 GN=102604493 PE=4 SV=1	102604493	38	4	24	3	0.952	1.004	1.084	0.989	1.008	0.992	0.983	0.704805
M1BX50	ML domain protein OS=Solanum tuberosum OX=4113 PE=4 SV=1	--	36	3	6	3	0.849	0.847	0.759	1.137	1.153	1.174	1.411	0.000819967
M1BJW0	WD_REPEATS_REGION domain-containing protein OS=Solanum tuberosum OX=4113 GN=102597779 PE=4 SV=1	102597779	5	5	7	5	0.998	0.957	1.047	0.995	0.944	1.042	0.993	0.861829
M1A0B0	GAL83 protein OS=Solanum tuberosum OX=4113 PE=3 SV=1	--	9	2	4	2	1.073	0.98	0.972	0.987	0.979	1.016	0.986	0.709916
M0ZS68	FCP1 homology domain-containing protein OS=Solanum tuberosum OX=4113 GN=102597482 PE=4 SV=1	102597482	27	7	8	7	0.878	0.929	0.95	1.094	1.074	1.054	1.169	0.00374797
M1B8T6	DAG protein OS=Solanum tuberosum OX=4113 GN=102603996 PE=4 SV=1	102603996	12	4	6	2	0.938	0.912	0.925	1.041	1.046	1.042	1.128	0.000129115
M1BUG0	Electron transport SCO1/SenC family protein OS=Solanum tuberosum OX=4113 PE=3 SV=1	--	4	1	1	1	1.043	1.056	1.113	0.968	0.94	0.908	0.877	0.00840137
M1C836	Putative zinc finger CCCH domain-containing protein 14-like(predicted) OS=Solanum tuberosum OX=4113 PE=4 SV=1	--	11	3	4	3	0.988	1.046	1.035	0.972	0.983	0.99	0.96	0.0889716
M1CZA4	NAD(P)H dehydrogenase (quinone) OS=Solanum tuberosum OX=4113 GN=102587173 PE=3 SV=1	102587173	36	5	8	5	0.892	0.913	0.92	1.009	1.106	1.07	1.169	0.00543572
M1APU5	1-O-acylglucose:anthocyanin-O-acyltransferase OS=Solanum tuberosum OX=4113 PE=3 SV=1	--	4	2	3	2	1.035	1.008	0.997	1.05	0.975	0.946	0.977	0.509623
M1BFR4	Acid phosphatase 1 OS=Solanum tuberosum OX=4113 GN=102602290 PE=4 SV=1	102602290	20	4	5	4	0.97	0.95	0.917	1.023	1.014	1.116	1.111	0.0390206
M1AHH2	Uracil phosphoribosyltransferase OS=Solanum tuberosum OX=4113 PE=4 SV=1	--	8	1	1	1	0.966	0.945	0.881	1.073	1.04	1.083	1.145	0.0110571
M1A992	Putative ovule protein(predicted) OS=Solanum tuberosum OX=4113 PE=4 SV=1	--	2	1	2	1	1.117	1.11	1.018	0.916	0.9	0.966	0.857	0.0139222
M1CEP4	Nuclear pore complex protein NDC1a(predicted) OS=Solanum tuberosum OX=4113 PE=3 SV=1	--	4	2	2	2	0.98	1.022	0.849	1.03	1.037	1.075	1.102	0.157705
M1CFV2	Methylcrotonoyl-CoA carboxylase beta chain, mitochondrial OS=Solanum tuberosum OX=4113 PE=4 SV=1	--	4	1	1	1	0.952	0.949	1.086	1.043	0.96	1.018	1.011	0.814626
M1B768	Ribosomal_S4e domain-containing protein OS=Solanum tuberosum OX=4113 PE=4 SV=1	--	5	1	1	1
M1ABX6	NRC1 OS=Solanum tuberosum OX=4113 PE=3 SV=1	--	2	1	1	1
M1CLC0	Transferase family protein OS=Solanum tuberosum OX=4113 GN=102585403 PE=3 SV=1	102585403	7	2	2	2	1.274	0.902	1.032	1.041	0.753	1.017	0.876	0.412344
M1CXM3	Tubulin beta chain OS=Solanum tuberosum OX=4113 PE=3 SV=1	--	33	12	34	3	1.162	1.168	1.117	0.872	0.854	0.825	0.74	0.000149347
M1DKX2	Pentatricopeptide repeat-containing protein OS=Solanum tuberosum OX=4113 GN=102587006 PE=4 SV=1	102587006	3	1	1	1
M1ATD0	Enoyl-acyl-carrier-protein reductase OS=Solanum tuberosum OX=4113 PE=3 SV=1	--	16	4	10	3	0.948	0.978	0.96	1.051	1.024	1.061	1.087	0.00399155
M1B024	GTP-binding protein OS=Solanum tuberosum OX=4113 PE=4 SV=1	--	34	6	16	2	1.008	1.028	1.024	0.973	0.974	0.98	0.957	0.00227794
M1B8U4	pathogen-related protein(predicted) OS=Solanum tuberosum OX=4113 GN=102601649 PE=4 SV=1	102601649	27	5	9	5	0.926	0.922	0.928	1.132	1.048	1.045	1.162	0.00473367
M1CS34	Biotin/lipoyl attachment OS=Solanum tuberosum OX=4113 GN=102593052 PE=4 SV=1	102593052	5	1	2	1	1.046	1.031	1.045	1.042	0.932	0.924	0.928	0.123221
M1C2T5	MINDY_DUB domain-containing protein OS=Solanum tuberosum OX=4113 PE=4 SV=1	--	3	2	2	2	1.011	1.004	0.988	1.019	0.971	1.014	1	0.993496
M1AY53	ATP binding protein OS=Solanum tuberosum OX=4113 GN=102583118 PE=4 SV=1	102583118	5	1	2	1
M1A3E1	DOMON domain-containing protein OS=Solanum tuberosum OX=4113 GN=102581154 PE=4 SV=1	102581154	4	1	8	1	0.973	0.984	0.968	1.017	1.036	1.022	1.051	0.00244394
M1AJ55	Nam 10 OS=Solanum tuberosum OX=4113 GN=102585728 PE=4 SV=1	102585728	5	1	1	1
M1B9A2	Syntaxin OS=Solanum tuberosum OX=4113 PE=4 SV=1	--	7	1	2	1	0.956	0.93	0.935	1.041	1.038	1.09	1.123	0.00293569
M1ADY2	Protein translocase OS=Solanum tuberosum OX=4113 GN=102599839 PE=4 SV=1	102599839	8	2	2	2	0.992	1.044	1.002	1.04	1.004	0.932	0.98	0.582994
M1CAS1	SRC2 OS=Solanum tuberosum OX=4113 PE=4 SV=1	--	7	2	2	2	0.868	0.881	0.93	1.046	1.009	1.243	1.231	0.0393553
M1BVW6	Lipoxygenase OS=Solanum tuberosum OX=4113 PE=3 SV=1	--	38	35	478	1
M1CLE8	Folylpolyglutamate synthase OS=Solanum tuberosum OX=4113 PE=3 SV=1	--	2	1	1	1	1.148	0.908	0.987	1.057	0.94	0.967	0.974	0.782367
M0ZU44	Elongation factor Ts, mitochondrial OS=Solanum tuberosum OX=4113 GN=EFTS PE=3 SV=1	EFTS	1	1	1	1	1.048	1.276	1.036	0.919	0.956	0.81	0.799	0.0575247
M0ZPZ1	Pumilio OS=Solanum tuberosum OX=4113 PE=4 SV=1	--	6	6	8	2	1.004	0.923	1.023	0.97	0.967	1.077	1.022	0.678523
M1A991	Conserved oligomeric Golgi complex subunit 8 OS=Solanum tuberosum OX=4113 GN=102579290 PE=3 SV=1	102579290	2	1	1	1	1.152	1.026	0.976	0.948	0.932	0.983	0.908	0.140375
M1AIU6	Pumilio domain-containing protein PPD1 OS=Solanum tuberosum OX=4113 PE=4 SV=1	--	1	1	1	1	1.08	1.01	1.014	0.992	1.037	0.883	0.938	0.280249
M1BE56	Eukaryotic translation initiation factor 3 subunit G OS=Solanum tuberosum OX=4113 GN=102603026 PE=3 SV=1	102603026	16	5	7	1	1.023	0.96	0.931	1.004	0.994	1.009	1.032	0.316075
M1AIV9	Pectinesterase OS=Solanum tuberosum OX=4113 PE=3 SV=1	--	17	7	11	6	0.94	0.956	0.866	1.09	1.065	1.05	1.16	0.00993336
M1CPF1	RNA helicase OS=Solanum tuberosum OX=4113 PE=3 SV=1	--	3	1	2	1
M1ATH8	Hexosyltransferase OS=Solanum tuberosum OX=4113 GN=102590476 PE=3 SV=1	102590476	4	2	2	1	1.203	1.023	1.009	1.011	0.841	0.938	0.862	0.130516
M1A3D2	Trafficking protein particle complex subunit OS=Solanum tuberosum OX=4113 GN=102586597 PE=3 SV=1	102586597	29	5	6	5	0.97	0.946	1.029	0.952	0.971	1.132	1.037	0.59947
M0ZRQ4	Glycylpeptide N-tetradecanoyltransferase OS=Solanum tuberosum OX=4113 GN=102582029 PE=3 SV=1	102582029	8	2	2	1
M1ALA6	Ripening regulated protein DDTFR10 OS=Solanum tuberosum OX=4113 GN=102593337 PE=3 SV=1	102593337	53	8	35	4	0.99	1.014	0.996	0.985	0.988	1.006	0.993	0.511588
M1CGM9	Protein disulfide isomerase OS=Solanum tuberosum OX=4113 PE=4 SV=1	--	12	5	5	5	0.96	1.015	1.008	1.024	0.999	1.014	1.018	0.391274
M0ZMR9	Glycine-rich protein 2 OS=Solanum tuberosum OX=4113 PE=4 SV=1	--	21	3	7	3	1.027	0.977	1.016	0.98	0.987	1.02	0.989	0.606346
M1AZB9	Mitochondrial Rho GTPase OS=Solanum tuberosum OX=4113 GN=102584410 PE=3 SV=1	102584410	5	2	3	1	1.043	1.011	1.018	1.009	0.971	0.963	0.958	0.0667207
M1BUB0	Selenium-binding protein OS=Solanum tuberosum OX=4113 GN=102600424 PE=3 SV=1	102600424	29	10	24	10	0.989	0.91	0.916	1.05	1.092	1.026	1.125	0.0214614
M1D796	Ethylene-responsive RNA helicase OS=Solanum tuberosum OX=4113 GN=102594982 PE=3 SV=1	102594982	20	10	15	8	0.944	0.98	0.956	1.051	1.074	0.966	1.073	0.110462
M0ZJY2	Calcium-dependent protein kinase OS=Solanum tuberosum OX=4113 GN=102597321 PE=4 SV=1	102597321	5	2	2	2	1.072	1.106	1.15	0.942	0.866	0.903	0.815	0.00291995
M1C415	UDP-n-acteylglucosamine pyrophosphorylase OS=Solanum tuberosum OX=4113 GN=102596087 PE=4 SV=1	102596087	17	10	14	10	0.955	0.9	0.942	1.073	1.037	1.059	1.133	0.00364967
M1AE79	Protein disulfide-isomerase OS=Solanum tuberosum OX=4113 GN=102590935 PE=3 SV=1	102590935	14	7	8	7	1.035	0.962	1.007	1.001	0.985	1.057	1.013	0.691156
M1DUF5	Tau class glutathione transferase GSTU34 OS=Solanum tuberosum OX=4113 GN=102586486 PE=4 SV=1	102586486	4	1	1	1
M1CJD7	Vacuolar proton pump subunit B OS=Solanum tuberosum OX=4113 PE=3 SV=1	--	31	13	33	1	0.954	0.987	0.984	1.022	1.043	1.012	1.052	0.0225044
M1B0U2	Mitochondrial pyruvate carrier OS=Solanum tuberosum OX=4113 GN=102602398 PE=3 SV=1	102602398	14	2	3	2	1.075	1.084	1.016	0.974	0.908	0.965	0.897	0.0219549
M1CDQ7	Senescence-associated protein OS=Solanum tuberosum OX=4113 GN=102600470 PE=3 SV=1	102600470	12	3	5	3	0.938	0.927	0.974	1.066	1.066	1.07	1.128	0.00129006
M1C6I6	60S ribosomal protein L21 OS=Solanum tuberosum OX=4113 GN=102599930 PE=3 SV=1	102599930	10	2	4	1	1.081	1.247	1.129	0.985	0.761	0.851	0.751	0.0278699
M0ZU56	zf-CHCC domain-containing protein OS=Solanum tuberosum OX=4113 GN=102580391 PE=4 SV=1	102580391	12	1	1	1
M1AUM6	Gamma aminobutyrate transaminase isoform1 OS=Solanum tuberosum OX=4113 GN=102599962 PE=3 SV=1	102599962	11	5	7	5	0.966	0.966	0.922	1.016	1.127	0.999	1.101	0.0803558
M1CMR6	60S ribosomal protein L30 OS=Solanum tuberosum OX=4113 GN=102583223 PE=3 SV=1	102583223	32	4	6	1	1.073	1.063	1.018	0.969	0.92	0.978	0.909	0.0187571
M1CDE0	Alpha-galactosidase OS=Solanum tuberosum OX=4113 GN=102601663 PE=3 SV=1	102601663	17	6	11	4	0.877	0.854	0.883	1.133	1.082	1.136	1.282	0.000190439
M1CPE5	V-type proton ATPase subunit a OS=Solanum tuberosum OX=4113 GN=102606458 PE=3 SV=1	102606458	5	3	3	2	0.988	1.21	1.019	1.005	0.873	0.961	0.882	0.179568
M0ZYF6	Asparagine synthetase [glutamine-hydrolyzing] OS=Solanum tuberosum OX=4113 GN=102577576 PE=4 SV=1	102577576	7	3	3	3	1.062	1.136	1.116	0.918	0.914	0.892	0.822	0.000889609
M1BP26	F-box domain-containing protein(predicted) OS=Solanum tuberosum OX=4113 PE=4 SV=1	--	16	2	3	2	0.939	1	0.95	1.052	1.022	1.036	1.076	0.0245769
M1BC41	DEGP10 OS=Solanum tuberosum OX=4113 GN=102598400 PE=4 SV=1	102598400	6	1	1	1	1.037	0.92	0.903	1.104	1.098	0.932	1.096	0.269046
M1AM66	Dolichol-phosphate mannosyltransferase subunit 1 OS=Solanum tuberosum OX=4113 GN=102596162 PE=3 SV=1	102596162	10	2	2	2	0.971	0.993	1.12	0.986	1.08	0.869	0.952	0.540666
M1AYM5	Ef-hand calcium binding protein OS=Solanum tuberosum OX=4113 GN=102594927 PE=4 SV=1	102594927	11	2	2	1	0.976	0.779	0.77	1.212	1.193	1.033	1.362	0.0278187
M1CWD8	26S proteasome non-ATPase regulatory subunit 1 homolog OS=Solanum tuberosum OX=4113 GN=102586542 PE=3 SV=1	102586542	13	9	18	4	1.065	0.988	1.051	0.95	0.971	0.933	0.919	0.0318779
M1B0M9	Glutamine synthetase OS=Solanum tuberosum OX=4113 PE=3 SV=1	--	15	3	9	2
M0ZWP5	Coatomer subunit alpha OS=Solanum tuberosum OX=4113 GN=102582145 PE=4 SV=1	102582145	17	17	37	17	1.065	1.062	1.058	0.92	0.964	0.918	0.88	0.0013287
M1B7A2	ATSUG1 OS=Solanum tuberosum OX=4113 GN=102583713 PE=3 SV=1	102583713	42	14	40	13	0.978	0.985	1.005	1.002	1.013	1.026	1.025	0.0843172
M1AYE1	Adenylosuccinate synthetase, chloroplastic OS=Solanum tuberosum OX=4113 GN=PURA PE=3 SV=1	PURA	26	11	25	4	0.984	1.038	1.022	0.97	0.998	0.981	0.969	0.15291
M1C4F6	Arginine N-methyltransferase family protein OS=Solanum tuberosum OX=4113 GN=102597513 PE=4 SV=1	102597513	8	2	2	2	1.149	1.114	1.167	0.856	0.916	0.843	0.762	0.00071692
M1BCJ0	Acyl-[acyl-carrier-protein] desaturase OS=Solanum tuberosum OX=4113 GN=102599603 PE=3 SV=1	102599603	7	2	9	1
M1BT31	Plant UBX domain-containing protein 1 OS=Solanum tuberosum OX=4113 GN=102594700 PE=4 SV=1	102594700	10	2	2	2	1.066	0.966	0.843	0.979	1.035	1.1	1.083	0.334018
M1CQ03	Syntaxin OS=Solanum tuberosum OX=4113 GN=102594156 PE=3 SV=1	102594156	12	3	4	3	0.978	0.88	0.978	0.9	1.02	1.165	1.088	0.387542
M0ZI81	50S ribosomal protein L12, chloroplastic OS=Solanum tuberosum OX=4113 GN=102594485 PE=3 SV=1	102594485	34	6	8	1
M1AA81	Folate gamma-glutamyl hydrolase OS=Solanum tuberosum OX=4113 GN=102585261 PE=3 SV=1	102585261	11	3	8	3	0.94	0.967	0.834	1.001	1.116	1.215	1.216	0.0545227
M1AF39	DNA-directed RNA polymerase II 19 kD polypeptide rpb7 OS=Solanum tuberosum OX=4113 GN=102590183 PE=4 SV=1	102590183	6	1	1	1	1.117	1.087	0.96	0.947	0.878	1.029	0.902	0.18999
M1C2R2	Cop9 signalosome complex subunit OS=Solanum tuberosum OX=4113 GN=102578848 PE=4 SV=1	102578848	5	3	3	3	0.893	0.944	0.947	0.993	1.08	1.061	1.126	0.0207407
M1CZC1	EMB1507 OS=Solanum tuberosum OX=4113 GN=102592348 PE=4 SV=1	102592348	3	5	5	5	1.077	0.986	1.027	0.897	0.979	1.023	0.938	0.235143
M1ABN6	60s acidic ribosomal protein OS=Solanum tuberosum OX=4113 GN=102599598 PE=3 SV=1	102599598	58	5	15	2	0.951	0.929	0.852	1.086	1.085	1.052	1.18	0.0089904
M1BQQ1	Ribonucleoside-diphosphate reductase OS=Solanum tuberosum OX=4113 GN=102602086 PE=3 SV=1	102602086	2	1	1	1	0.943	0.853	1.076	0.948	1.125	1.049	1.087	0.364085
M1B8P1	Thioredoxin m(Mitochondrial)-type OS=Solanum tuberosum OX=4113 GN=102587966 PE=4 SV=1	102587966	12	2	3	1	0.949	1.034	1.015	0.965	1.058	0.987	1.004	0.923297
M1D7G5	Endoplasmic reticulum transmembrane protein OS=Solanum tuberosum OX=4113 GN=102600005 PE=3 SV=1	102600005	8	1	2	1	0.869	0.842	0.831	1.095	1.178	1.15	1.347	0.000298355
M1B114	Aspartic proteinase nepenthesin-1 OS=Solanum tuberosum OX=4113 GN=102595238 PE=3 SV=1	102595238	4	1	2	1	0.937	0.955	0.993	1.015	1.027	1.07	1.079	0.0317402
M0ZIY3	CAPIP2 OS=Solanum tuberosum OX=4113 PE=4 SV=1	--	25	3	8	3	0.848	0.882	0.878	1.132	1.109	1.123	1.29	5.04241e-05
M1BQZ1	Peroxisomal acetoacetyl-coenzyme A thiolase OS=Solanum tuberosum OX=4113 PE=3 SV=1	--	10	2	2	2
M1CHC6	Palmitoyl-protein thioesterase 1 OS=Solanum tuberosum OX=4113 GN=102602882 PE=4 SV=1	102602882	14	3	7	3	1.125	0.996	1.002	1.008	0.863	1.02	0.926	0.30579
M1BZ12	60S ribosomal protein L8 OS=Solanum tuberosum OX=4113 GN=102583499 PE=3 SV=1	102583499	26	5	20	2	1.026	1.042	0.962	0.966	0.994	1.019	0.983	0.596313
M1BCS5	Putative gut esterase 1-like(predicted) OS=Solanum tuberosum OX=4113 GN=102599594 PE=4 SV=1	102599594	4	1	1	1	0.994	1.037	0.853	0.986	1.164	0.963	1.079	0.416
M1AV98	tRNA_int_end_N2 domain-containing protein(predicted) OS=Solanum tuberosum OX=4113 PE=4 SV=1	--	3	1	1	1
M1CF01	Serine/threonine-protein kinase TOR OS=Solanum tuberosum OX=4113 GN=102604383 PE=3 SV=1	102604383	1	3	3	3	1.014	0.852	1.024	1	1.033	1.07	1.074	0.30297
M1ANS7	Cathepsin B-like cysteine proteinase OS=Solanum tuberosum OX=4113 PE=3 SV=1	--	11	2	2	2	0.964	0.935	1.001	1.06	0.998	1.04	1.068	0.0675286
M0ZRN8	Coatomer subunit beta'-2 OS=Solanum tuberosum OX=4113 PE=4 SV=1	--	22	3	5	3	1.073	1.033	1.178	0.926	0.901	1.013	0.865	0.0512577
M1BVX0	Mago nashi 2 OS=Solanum tuberosum OX=4113 PE=3 SV=1	--	31	3	4	3	0.903	0.97	0.962	1.085	1.047	1.05	1.122	0.0102385
M1C2C1	MYND-type domain-containing protein(predicted) OS=Solanum tuberosum OX=4113 GN=102581459 PE=4 SV=1	102581459	3	1	2	1
M1AH61	Nephrocystin-3 like(predicted) OS=Solanum tuberosum OX=4113 GN=102598776 PE=4 SV=1	102598776	18	6	9	6	0.89	1.003	0.986	1.035	1.003	1.066	1.078	0.138037
M1BU38	Synaptonemal complex protein OS=Solanum tuberosum OX=4113 GN=102600104 PE=4 SV=1	102600104	3	2	2	2	1.045	1.124	0.911	1.053	0.969	0.915	0.954	0.57158
M1CR10	Plastid division regulator MinE OS=Solanum tuberosum OX=4113 GN=102579754 PE=3 SV=1	102579754	11	1	2	1	1.052	1.056	1.098	0.88	0.946	0.992	0.879	0.0254779
M0ZN42	PDE320 OS=Solanum tuberosum OX=4113 GN=102586180 PE=4 SV=1	102586180	9	4	6	4	0.978	0.98	0.99	1.007	0.991	1.015	1.022	0.0526151
M1B3L1	Flavonoid 3-hydroxylase OS=Solanum tuberosum OX=4113 PE=3 SV=1	--	4	1	2	1
M1A1V3	UDP-glucose 4-epimerase OS=Solanum tuberosum OX=4113 GN=102580464 PE=3 SV=1	102580464	12	3	3	3	1.086	0.965	1.021	0.859	0.958	0.985	0.912	0.161261
M0ZHM4	Arginine--tRNA ligase OS=Solanum tuberosum OX=4113 PE=3 SV=1	--	19	5	7	5	0.964	1.002	1.091	0.991	1.014	0.97	0.973	0.538707
M1A4Q8	MRP-S28 domain-containing protein OS=Solanum tuberosum OX=4113 PE=4 SV=1	--	10	4	4	4	1.026	1.06	1.093	1.006	0.982	0.948	0.924	0.034037
M1A3V3	Complex I-B22 OS=Solanum tuberosum OX=4113 PE=3 SV=1	--	18	2	4	2	0.982	0.908	1.038	1.06	1.015	0.998	1.05	0.311377
M1BT88	RING-type E3 ubiquitin transferase OS=Solanum tuberosum OX=4113 PE=4 SV=1	--	6	2	2	2	1.08	1.074	1.033	1.157	0.679	1.004	0.891	0.432801
M1BLH5	4-amino-4-deoxychorismate lyase OS=Solanum tuberosum OX=4113 GN=102587211 PE=4 SV=1	102587211	20	6	9	6	1.046	1.054	1.067	0.948	0.911	0.972	0.894	0.00468822
M1BPW3	R3h domain containing protein OS=Solanum tuberosum OX=4113 GN=102600752 PE=4 SV=1	102600752	2	1	1	1	1.081	1.09	1.013	0.96	0.99	0.891	0.892	0.0423989
M1BNC9	Methionyl-tRNA synthetase OS=Solanum tuberosum OX=4113 PE=4 SV=1	--	7	2	2	1	0.966	1.012	1.126	1.043	0.917	0.957	0.94	0.356739
M1C4X8	Alcohol dehydrogenase OS=Solanum tuberosum OX=4113 GN=102599797 PE=3 SV=1	102599797	18	7	18	7	0.912	0.885	0.895	0.999	1.038	0.971	1.117	0.00645036
M1DMH5	Zeatin O-xylosyltransferase OS=Solanum tuberosum OX=4113 PE=4 SV=1	--	6	1	1	1
M1AE01	26S proteasome regulatory subunit RPN11 OS=Solanum tuberosum OX=4113 GN=102605209 PE=4 SV=1	102605209	19	5	15	5	0.922	0.952	0.949	1.016	1.059	1.079	1.117	0.00568813
M1CHP4	Arginine/serine-rich splicing factor OS=Solanum tuberosum OX=4113 GN=102582109 PE=4 SV=1	102582109	23	4	7	4	0.98	0.936	1.109	0.958	1.188	0.968	1.029	0.773872
M0ZUC0	Lysosomal pro-X carboxypeptidase OS=Solanum tuberosum OX=4113 GN=102597170 PE=3 SV=1	102597170	6	4	7	4	0.83	0.81	0.82	1.146	1.163	1.166	1.413	2.59298e-06
M1C931	Transmembrane emp24 domain-containing protein 10 OS=Solanum tuberosum OX=4113 GN=102602030 PE=3 SV=1	102602030	4	1	1	1	0.887	0.951	0.923	1.141	1.05	1.038	1.17	0.0122868
M1BUX3	Heat-shock protein OS=Solanum tuberosum OX=4113 GN=102601494 PE=3 SV=1	102601494	16	3	5	3	0.851	0.886	0.897	1.144	1.138	1.061	1.269	0.00120352
M1AHC0	Peptidyl-prolyl cis-trans isomerase OS=Solanum tuberosum OX=4113 GN=102592855 PE=3 SV=1	102592855	24	3	4	3	0.965	0.955	0.96	0.996	1.02	1.049	1.064	0.0153507
M1C3T8	Phospholipase A1 OS=Solanum tuberosum OX=4113 PE=3 SV=1	--	7	3	9	1	1.054	0.94	1.134	0.913	1.007	0.969	0.924	0.27761
M0ZNN6	Hydroxyisourate hydrolase OS=Solanum tuberosum OX=4113 GN=102602185 PE=4 SV=1	102602185	10	3	3	3	0.927	0.935	0.921	1.088	1.054	0.999	1.129	0.00888932
M1CZB0	Pyridoxine biosynthesis protein isoform A OS=Solanum tuberosum OX=4113 GN=102590002 PE=3 SV=1	102590002	28	8	35	8	1.14	1.101	1.15	0.865	0.882	0.911	0.784	0.000267475
M1CDE9	40S ribosomal protein S26 OS=Solanum tuberosum OX=4113 GN=102599327 PE=3 SV=1	102599327	21	2	11	2	1.021	0.996	1.054	1.06	0.903	0.975	0.957	0.4005
M1D2B0	Glutamate decarboxylase OS=Solanum tuberosum OX=4113 GN=102581388 PE=3 SV=1	102581388	27	13	31	11	1.041	1.005	1.007	0.997	0.982	0.973	0.967	0.0670302
M1BK14	Histidyl-tRNA synthetase OS=Solanum tuberosum OX=4113 GN=102589060 PE=3 SV=1	102589060	20	15	27	15	1.005	1.016	1.004	1.003	0.997	1	0.992	0.118514
M1C6A5	60S ribosomal protein L6 OS=Solanum tuberosum OX=4113 GN=102600468 PE=3 SV=1	102600468	27	7	16	2	1.005	1.026	1.017	0.928	1.039	0.995	0.972	0.425322
M0ZJL8	protein decapping 5-like(predicted) OS=Solanum tuberosum OX=4113 GN=102579708 PE=4 SV=1	102579708	14	6	9	6	0.985	1.024	0.986	1.044	1.029	0.974	1.017	0.530683
M1BYT5	Mechanosensitive ion channel protein OS=Solanum tuberosum OX=4113 GN=102579442 PE=3 SV=1	102579442	5	4	5	4	0.86	0.905	0.831	1.167	1.098	1.087	1.291	0.00153988
M1BY00	Ethylene signaling protein OS=Solanum tuberosum OX=4113 GN=102594025 PE=3 SV=1	102594025	4	4	4	4	1.071	1.025	1.168	1.012	0.859	0.891	0.846	0.0554196
M1ARI3	60S ribosomal protein L24 OS=Solanum tuberosum OX=4113 PE=3 SV=1	--	12	2	4	1	1.076	1.124	1.101	0.892	0.895	0.946	0.828	0.00116487
M0ZL72	ATP:AMP phosphotransferase OS=Solanum tuberosum OX=4113 GN=102581819 PE=3 SV=1	102581819	24	5	6	1	1.099	1.088	1.104	0.904	0.9	0.939	0.833	0.000208505
M1CP75	60S ribosomal protein L1 OS=Solanum tuberosum OX=4113 PE=3 SV=1	--	29	9	21	5	1.05	1.02	1.029	0.985	0.963	0.975	0.943	0.00562103
M1D1Y0	Phd finger transcription factor OS=Solanum tuberosum OX=4113 GN=102587229 PE=4 SV=1	102587229	15	2	2	2	0.913	0.923	0.949	1.089	0.934	1.18	1.15	0.123539
M1B437	Putative nuclear snf4-like(predicted) OS=Solanum tuberosum OX=4113 GN=102591966 PE=4 SV=1	102591966	4	1	1	1
M1D0L0	Receptor protein kinase CLAVATA1 OS=Solanum tuberosum OX=4113 GN=102583999 PE=3 SV=1	102583999	1	1	1	1	1.051	1.034	1.019	0.691	1.069	1.144	0.936	0.599416
M1AFP3	Protein arginine n-methyltransferase OS=Solanum tuberosum OX=4113 PE=4 SV=1	--	9	3	4	3	1.025	0.994	0.899	0.991	0.985	1.047	1.036	0.454204
M1D5Z3	DECOY OS=Solanum tuberosum OX=4113 PE=4 SV=1	--	9	1	1	1
M0ZTU8	Putative signaling mucin HKR1-like(predicted) OS=Solanum tuberosum OX=4113 GN=102591371 PE=4 SV=1	102591371	1	1	1	1	0.958	0.831	0.821	1.12	1.146	1.094	1.287	0.00767265
M1BXX6	Adenine phosphoribosyltransferase OS=Solanum tuberosum OX=4113 PE=3 SV=1	--	10	1	3	1	0.967	1.094	1.109	0.998	0.917	0.943	0.902	0.11102
M1D3A5	Methyltransferase OS=Solanum tuberosum OX=4113 GN=102579848 PE=3 SV=1	102579848	6	4	4	4	1.081	1.116	1.112	0.899	0.951	0.929	0.84	0.000803923
M1A6R0	CTL-like protein DDB_G0288717(predicted) OS=Solanum tuberosum OX=4113 GN=102592847 PE=3 SV=1	102592847	3	1	1	1
M1ASV3	Dihydrolipoamide acetyltransferase component of pyruvate dehydrogenase complex OS=Solanum tuberosum OX=4113 PE=3 SV=1	--	13	5	5	5	0.972	0.928	0.92	1.034	1.067	1.043	1.115	0.00500359
M1CN77	Bystin OS=Solanum tuberosum OX=4113 GN=102602942 PE=3 SV=1	102602942	5	2	3	2	1.091	1.018	1.094	0.942	0.902	0.976	0.88	0.017785
M0ZIS3	Flavonol synthase/flavanone 3-hydroxylase OS=Solanum tuberosum OX=4113 GN=102588659 PE=3 SV=1	102588659	10	3	7	3	1.034	1.111	0.964	0.865	1.062	0.952	0.926	0.336121
M1B456	Putative succinate dehydrogenase assembly factor 2, mitochondrial-like(predicted) OS=Solanum tuberosum OX=4113 GN=102604677 PE=4 SV=1	102604677	12	1	2	1	0.829	0.784	0.828	1.238	1.084	1.194	1.44	0.00114009
M1CM47	Hydrolase, alpha/beta fold family protein OS=Solanum tuberosum OX=4113 GN=102604239 PE=4 SV=1	102604239	2	1	1	1	1.064	1.019	0.935	0.916	1.033	1.038	0.99	0.859399
M0ZMN6	SAC OS=Solanum tuberosum OX=4113 PE=4 SV=1	--	3	2	3	2	0.97	0.918	0.87	1.024	0.938	1.26	1.168	0.184945
M1A2D6	Aspartyl-tRNA synthetase OS=Solanum tuberosum OX=4113 PE=3 SV=1	--	10	3	3	3	0.979	0.971	0.847	1.107	1.038	0.981	1.118	0.127776
M1AUQ6	Nucellin OS=Solanum tuberosum OX=4113 GN=102579195 PE=3 SV=1	102579195	2	1	1	1	1.101	1.084	1.09	0.954	0.873	0.93	0.842	0.00296101
M1ASC6	Tetratricopeptide repeat protein OS=Solanum tuberosum OX=4113 GN=102592083 PE=4 SV=1	102592083	19	4	4	4	1.001	0.891	1.02	1.068	0.948	1.006	1.038	0.527694
M1D2T1	Nt-rab7c protein OS=Solanum tuberosum OX=4113 PE=4 SV=1	--	12	3	6	2	1.035	1.007	1.016	1.001	1	1.011	0.985	0.161267
M0ZMG2	Class II chitinase OS=Solanum tuberosum OX=4113 PE=4 SV=1	--	17	4	7	4	1.087	1.249	1.26	0.814	0.865	0.822	0.695	0.00216145
M1A272	Nuclear acid binding protein OS=Solanum tuberosum OX=4113 PE=4 SV=1	--	16	5	8	2	0.963	1.024	0.957	0.975	0.979	1.008	1.006	0.801267
M1ANQ4	RING-type domain-containing protein OS=Solanum tuberosum OX=4113 GN=102579383 PE=4 SV=1	102579383	5	1	1	1	1.111	0.951	0.97	0.95	0.986	1.037	0.981	0.761796
M1CWB9	Nucleic acid binding OS=Solanum tuberosum OX=4113 GN=102582242 PE=4 SV=1	102582242	19	6	15	5	0.968	0.977	0.976	1.032	1.029	1.05	1.065	0.000822666
M1CKD5	50S ribosomal protein L22, chloroplastic OS=Solanum tuberosum OX=4113 GN=102580731 PE=3 SV=1	102580731	25	4	5	1	0.964	0.977	0.978	1.062	0.995	1.026	1.056	0.0486971
M0ZKY0	Arf gtpase-activating protein OS=Solanum tuberosum OX=4113 GN=102602036 PE=4 SV=1	102602036	13	3	3	2	1.083	1.24	1.38	0.756	0.833	0.784	0.641	0.00430963
M1A6L9	Ascorbate peroxidase OS=Solanum tuberosum OX=4113 GN=102597356 PE=3 SV=1	102597356	15	4	10	3	1.035	0.987	1.071	0.933	0.964	0.994	0.935	0.0876664
M1A1Y0	Crooked neck protein OS=Solanum tuberosum OX=4113 GN=102604573 PE=4 SV=1	102604573	1	1	1	1	1.09	1.117	0.97	1.044	0.966	0.838	0.896	0.224436
M1B654	4-coumarate--CoA ligase OS=Solanum tuberosum OX=4113 GN=102579993 PE=4 SV=1	102579993	3	2	2	1	1.188	0.985	1.039	0.911	0.951	0.947	0.875	0.0843691
M1B2H1	CLB1 OS=Solanum tuberosum OX=4113 PE=4 SV=1	--	2	1	1	1
M1AZN8	ER membrane protein complex subunit 1 OS=Solanum tuberosum OX=4113 GN=102580852 PE=3 SV=1	102580852	7	6	9	6	1.019	1.016	0.994	1.002	0.962	1.02	0.985	0.468719
M1CHD0	HOS1 OS=Solanum tuberosum OX=4113 GN=102605128 PE=4 SV=1	102605128	2	1	1	1	1.042	0.846	0.905	0.849	1.155	1.181	1.14	0.369394
M1CDD7	Transcription elongation factor SPT4 homolog OS=Solanum tuberosum OX=4113 GN=102600981 PE=3 SV=1	102600981	17	1	2	1	0.988	1.174	0.988	1.024	0.892	0.96	0.913	0.27126
M1BC49	Acetohydroxy-acid synthase small subunit OS=Solanum tuberosum OX=4113 GN=102600503 PE=3 SV=1	102600503	4	2	3	2	0.942	1.038	1.001	1.07	0.983	0.976	1.016	0.717465
M1CAY5	Xaa-pro aminopeptidase OS=Solanum tuberosum OX=4113 GN=102587246 PE=3 SV=1	102587246	5	3	3	3	1.028	1.013	0.983	0.986	0.987	1.048	0.999	0.961759
M1CBK2	Non-lysosomal glucosylceramidase OS=Solanum tuberosum OX=4113 PE=4 SV=1	--	1	1	1	1
M1D130	Peptidyl-prolyl cis-trans isomerase OS=Solanum tuberosum OX=4113 GN=102592388 PE=3 SV=1	102592388	3	1	1	1
M1AE02	Sorting and assembly machinery (Sam50) protein OS=Solanum tuberosum OX=4113 GN=102579885 PE=4 SV=1	102579885	9	5	13	5	0.957	0.93	0.962	1.06	1.04	1.045	1.104	0.00117021
M1ASC8	5'-deoxynucleotidase OS=Solanum tuberosum OX=4113 GN=102591421 PE=3 SV=1	102591421	11	2	2	2	0.883	0.916	0.823	1.1	1.146	1.105	1.278	0.00192842
M1A423	Aspartic proteinase nepenthesin-1 OS=Solanum tuberosum OX=4113 GN=102600877 PE=3 SV=1	102600877	4	2	2	2	0.827	0.808	0.869	1.116	1.178	1.164	1.381	0.000280177
M1BEA0	RuvB-like helicase OS=Solanum tuberosum OX=4113 GN=102584723 PE=3 SV=1	102584723	10	4	6	1	1.022	1.122	1.203	0.864	0.819	1.009	0.804	0.0487932
M1AB66	Diacylglycerol kinase, alpha OS=Solanum tuberosum OX=4113 PE=4 SV=1	--	10	2	2	2	1.094	1.094	0.962	0.943	0.922	1.003	0.91	0.135878
M1D4E4	Protein SIS1 OS=Solanum tuberosum OX=4113 GN=102578742 PE=4 SV=1	102578742	2	1	1	1	0.895	0.859	0.761	1.123	1.19	1.134	1.371	0.00362021
M1AV12	Alanine-glyoxylate aminotransferase OS=Solanum tuberosum OX=4113 GN=102589300 PE=3 SV=1	102589300	2	1	1	1	0.984	1.055	1.012	0.956	1.01	0.997	0.971	0.327958
M0ZMN9	Plant ubiquilin OS=Solanum tuberosum OX=4113 GN=102592394 PE=4 SV=1	102592394	12	5	10	5	1.019	0.912	0.999	1.015	1.023	1.058	1.057	0.198624
M1CP35	Dihydrolipoyllysine-residue succinyltransferase OS=Solanum tuberosum OX=4113 GN=102602931 PE=3 SV=1	102602931	21	7	12	5	0.958	0.998	0.992	1.004	1.046	0.983	1.029	0.27299
M1AFY0	Metaxin(predicted) OS=Solanum tuberosum OX=4113 GN=102592956 PE=4 SV=1	102592956	26	6	8	6	0.93	0.959	0.905	1.082	1.018	1.069	1.134	0.00736219
M1A288	Glutaredoxin-dependent peroxiredoxin OS=Solanum tuberosum OX=4113 PE=3 SV=1	--	26	5	26	5	0.883	0.865	0.859	1.134	1.084	1.142	1.289	0.000157514
M1AIW8	Mitogen-activated protein kinase kinase OS=Solanum tuberosum OX=4113 PE=3 SV=1	--	8	3	5	3	1.004	0.943	0.939	1.028	1.026	1.016	1.064	0.0469648
M1D0L3	Tubulin alpha chain OS=Solanum tuberosum OX=4113 GN=102583337 PE=3 SV=1	102583337	31	10	20	1	1.027	1.055	1.079	0.923	0.965	0.966	0.903	0.00785552
M1C060	Transducin family protein OS=Solanum tuberosum OX=4113 GN=102597071 PE=4 SV=1	102597071	7	1	2	1	1.072	0.996	0.997	0.951	1.05	0.946	0.962	0.394201
M1C0G1	Protein translocase OS=Solanum tuberosum OX=4113 GN=102593338 PE=4 SV=1	102593338	5	1	1	1	0.849	0.974	0.894	1.156	1.062	1.051	1.203	0.0207837
M1BJA1	Ubiquitin carrier protein OS=Solanum tuberosum OX=4113 GN=102583372 PE=3 SV=1	102583372	11	1	1	1	0.969	1.222	1.132	1.057	0.888	0.78	0.82	0.144589
M1D3Q1	Heat shock 70 kDa protein OS=Solanum tuberosum OX=4113 GN=102601134 PE=4 SV=1	102601134	35	26	81	8	0.956	0.942	0.949	1.032	1.096	1.034	1.111	0.00661715
M1B0C0	WD-40 repeat protein OS=Solanum tuberosum OX=4113 GN=102594540 PE=3 SV=1	102594540	10	4	6	4	0.986	1.004	0.972	1.019	1.051	1.031	1.047	0.0242861
M1BJD7	FKBP12-interacting protein of 37 kDa OS=Solanum tuberosum OX=4113 GN=102602351 PE=3 SV=1	102602351	10	3	6	3	0.979	0.988	0.984	1.014	0.995	1.04	1.033	0.0678574
M1CBZ3	Heavy metal cation transport atpase OS=Solanum tuberosum OX=4113 GN=102602884 PE=3 SV=1	102602884	6	4	4	4	1.152	1.027	0.934	0.986	0.94	0.966	0.929	0.322562
M1AZW1	Calcium-transporting ATPase OS=Solanum tuberosum OX=4113 GN=102589419 PE=3 SV=1	102589419	5	4	5	2	1.06	0.957	0.944	1.018	1.033	0.991	1.027	0.504949
M1AQ69	Translocation protein SEC62 OS=Solanum tuberosum OX=4113 GN=102595104 PE=3 SV=1	102595104	3	1	1	1	1.108	1.111	1.114	0.923	0.984	0.8	0.812	0.0258467
M1C800	NPL4 family protein OS=Solanum tuberosum OX=4113 GN=102604311 PE=3 SV=1	102604311	18	5	10	5	0.98	1.035	0.917	1.011	0.967	1.017	1.021	0.594118
M0ZM85	U3 small nucleolar ribonucleoprotein protein IMP3 OS=Solanum tuberosum OX=4113 GN=102598876 PE=3 SV=1	102598876	15	2	4	2	1.169	1.177	0.81	1.066	0.975	0.825	0.908	0.57795
M1B8S4	Malate dehydrogenase OS=Solanum tuberosum OX=4113 GN=102606140 PE=3 SV=1	102606140	28	8	20	3	0.947	1.071	1.01	0.973	1.006	0.969	0.974	0.531071
M0ZI69	Isocitrate dehydrogenase [NADP] OS=Solanum tuberosum OX=4113 PE=3 SV=1	--	18	7	13	5	0.985	0.93	0.972	1.042	1.055	1.041	1.087	0.00948069
M1CU02	Prohibitin OS=Solanum tuberosum OX=4113 GN=102583869 PE=3 SV=1	102583869	11	3	5	1	0.986	0.942	1.068	0.966	0.974	1.068	1.004	0.933946
M1A6H0	Short-chain alcohol dehydrogenase OS=Solanum tuberosum OX=4113 GN=102592304 PE=4 SV=1	102592304	11	2	2	2	1.194	1.247	0.644	1.025	0.972	0.93	0.949	0.960218
M1D6I1	Pollen specific LIM domain-containing protein OS=Solanum tuberosum OX=4113 PE=4 SV=1	--	6	1	3	1	0.985	0.993	0.982	0.998	1.033	1.013	1.028	0.0568754
M1BQH5	Inositol or phosphatidylinositol kinase OS=Solanum tuberosum OX=4113 PE=4 SV=1	--	2	1	1	1	0.959	1.028	1.01	1.042	1.046	0.926	1.006	0.925144
M1BGH8	S-locus-specific glycoprotein OS=Solanum tuberosum OX=4113 PE=4 SV=1	--	8	3	9	3	1.154	1.181	1.268	0.867	0.842	0.787	0.693	0.000806796
M1BUD0	Rhg4-like receptor kinase II OS=Solanum tuberosum OX=4113 GN=102599434 PE=3 SV=1	102599434	5	3	5	2	0.966	0.889	0.84	1.144	1.038	1.102	1.219	0.0159762
M1A1S5	Major intrinsic protein 1 OS=Solanum tuberosum OX=4113 PE=3 SV=1	--	23	6	16	5	1.031	1.021	0.996	1.02	0.997	0.956	0.975	0.308369
M1A028	Dihydrolipoyl dehydrogenase OS=Solanum tuberosum OX=4113 PE=3 SV=1	--	25	10	34	4	0.989	0.977	0.933	1.047	1.042	1.028	1.075	0.0172717
M1AMB5	Cinnamoyl-CoA reductase OS=Solanum tuberosum OX=4113 GN=102577831 PE=4 SV=1	102577831	32	9	20	9	0.983	0.97	1.078	0.972	0.979	1.028	0.983	0.683151
M1AAD9	Epidermis-specific secreted glycoprotein EP1 OS=Solanum tuberosum OX=4113 GN=102580740 PE=4 SV=1	102580740	23	5	10	1	1.111	0.993	0.992	0.985	0.951	0.972	0.939	0.190686
M0ZRN4	MAR-binding filament 1 OS=Solanum tuberosum OX=4113 PE=4 SV=1	--	5	3	3	3	1.097	1.046	1.018	0.987	0.993	0.885	0.906	0.0838224
M0ZRS0	Chaperonin-60kD, ch60 OS=Solanum tuberosum OX=4113 PE=3 SV=1	--	10	5	6	3	0.956	1.009	0.932	1.064	1.044	0.974	1.064	0.158151
M1B3E8	Heat shock protein binding protein OS=Solanum tuberosum OX=4113 GN=102581723 PE=4 SV=1	102581723	3	9	13	9	1.107	1.134	1.105	0.897	0.86	0.895	0.793	0.000131262
M1CCW2	Cytochrome P450 CYP74C4 OS=Solanum tuberosum OX=4113 PE=4 SV=1	--	3	1	4	1	1.279	1.327	1.266	0.705	0.782	0.727	0.572	7.87858e-05
M1D4Y4	DUF642 domain-containing protein OS=Solanum tuberosum OX=4113 GN=102603851 PE=4 SV=1	102603851	4	1	2	1	1.135	1.141	1.123	0.876	0.841	0.927	0.778	0.000917602
M1BH25	Transferase, transferring glycosyl groups OS=Solanum tuberosum OX=4113 PE=4 SV=1	--	13	2	3	2	0.976	1.12	0.93	1.008	1.025	0.954	0.987	0.871553
M1AIE7	Pentatricopeptide repeat-containing protein OS=Solanum tuberosum OX=4113 GN=102602840 PE=4 SV=1	102602840	2	2	2	2	1.064	1.042	1.108	0.855	1.019	0.937	0.875	0.0644843
M1BT01	Nuclear transport factor OS=Solanum tuberosum OX=4113 GN=102578813 PE=4 SV=1	102578813	8	1	2	1	0.854	0.886	1.026	1.059	1.123	1.041	1.165	0.0620758
M0ZIA4	Clasp OS=Solanum tuberosum OX=4113 PE=4 SV=1	--	9	3	5	3	1.01	1.019	0.967	1.01	0.997	1.02	1.01	0.580052
M1C7Y9	Fiber protein Fb19 OS=Solanum tuberosum OX=4113 GN=102580875 PE=4 SV=1	102580875	15	2	3	2	0.922	0.878	0.96	1.024	1.151	1.05	1.168	0.0242092
M1CSW6	Subtilase family protein OS=Solanum tuberosum OX=4113 GN=102585115 PE=3 SV=1	102585115	2	1	1	1	1.131	1.133	1.008	0.891	0.81	1.055	0.842	0.111077
M1B3X3	Stromal cell-derived factor 2 OS=Solanum tuberosum OX=4113 GN=102598230 PE=4 SV=1	102598230	4	1	1	1	1	1.054	0.989	1.033	0.952	0.985	0.976	0.471112
M1CPM6	Transaldolase OS=Solanum tuberosum OX=4113 PE=3 SV=1	--	36	14	42	14	1.01	0.954	0.963	1.031	1.052	1.013	1.058	0.0533474
M0ZJ48	Ribonuclease 3 3 OS=Solanum tuberosum OX=4113 GN=102599637 PE=4 SV=1	102599637	9	2	4	2	0.945	0.94	0.875	1.064	1.086	1.074	1.168	0.00362442
M1AKV0	Putative prefoldin subunit 6-like(predicted) OS=Solanum tuberosum OX=4113 PE=3 SV=1	--	39	3	3	3	1.037	0.943	0.991	0.995	0.935	1.152	1.037	0.646003
M1BMK7	Elicitor-inducible protein EIG-J7 OS=Solanum tuberosum OX=4113 GN=102590809 PE=4 SV=1	102590809	12	2	4	2	0.964	0.857	0.965	1.146	1.021	1.035	1.149	0.060244
M1C754	Embryo-specific 3 OS=Solanum tuberosum OX=4113 PE=4 SV=1	--	36	5	11	1	0.97	0.959	0.92	1.078	1.032	1.072	1.117	0.00635823
M1BSG3	Glycoprotein OS=Solanum tuberosum OX=4113 GN=102584420 PE=3 SV=1	102584420	32	5	15	3	0.993	0.993	1.006	0.955	1.052	0.997	1.004	0.914487
M1BTV6	Alba domain-containing protein OS=Solanum tuberosum OX=4113 GN=102588814 PE=4 SV=1	102588814	19	3	4	1	0.98	1.183	0.996	1.033	0.952	0.883	0.908	0.276034
M0ZJD3	Diaminopimelate decarboxylase 1, chloroplastic OS=Solanum tuberosum OX=4113 GN=102593561 PE=3 SV=1	102593561	19	7	13	7	0.978	0.984	1.004	0.986	1.009	0.974	1.001	0.94445
M1AIM3	ATP-dependent clp protease ATP-binding subunit clpx OS=Solanum tuberosum OX=4113 GN=102602166 PE=4 SV=1	102602166	5	2	3	2	0.916	0.952	0.954	1.088	1.054	1.03	1.124	0.00481669
M1AFN7	60S ribosomal protein L6 OS=Solanum tuberosum OX=4113 GN=102594318 PE=3 SV=1	102594318	27	7	17	2	1.001	1.018	0.992	1.003	0.974	1.002	0.989	0.43083
M1CBL9	Glycinamide ribonucleotide synthetase OS=Solanum tuberosum OX=4113 GN=102587923 PE=3 SV=1	102587923	3	2	3	2	0.958	0.955	1.058	0.992	0.969	1.074	1.022	0.663679
M1CGG0	Elongation factor G, mitochondrial OS=Solanum tuberosum OX=4113 GN=102586599 PE=3 SV=1	102586599	7	4	4	4	0.882	0.839	0.906	1.048	1.104	1.06	1.223	0.00185367
M1C9Z4	L-asparaginase OS=Solanum tuberosum OX=4113 GN=102582048 PE=4 SV=1	102582048	11	3	4	3	1.046	0.893	0.943	1.096	0.948	1.069	1.08	0.296756
M1D1P2	Hydrolase, hydrolyzing O-glycosyl compounds OS=Solanum tuberosum OX=4113 GN=102586320 PE=3 SV=1	102586320	5	4	5	3	1.098	1.174	0.999	0.954	0.921	0.887	0.844	0.0310375
M1E043	Threonyl-tRNA synthetase OS=Solanum tuberosum OX=4113 GN=102605285 PE=3 SV=1	102605285	5	2	4	2	1.043	1.016	0.952	1.023	0.992	0.982	0.995	0.897685
M1AEE2	4-coumarate--CoA ligase OS=Solanum tuberosum OX=4113 GN=102597265 PE=4 SV=1	102597265	2	1	1	1
M1CN20	Uroporphyrinogen decarboxylase OS=Solanum tuberosum OX=4113 GN=102582223 PE=3 SV=1	102582223	6	2	5	2	1.006	1.031	1.023	1.024	0.901	1.028	0.965	0.44257
M0ZNT9	Placental protein 11 OS=Solanum tuberosum OX=4113 GN=102584210 PE=3 SV=1	102584210	2	1	1	1	0.912	0.906	0.956	1.054	1.04	1.119	1.158	0.00647172
M1AHL4	Metallothionein OS=Solanum tuberosum OX=4113 GN=102605015 PE=3 SV=1	102605015	47	2	7	2	0.576	0.692	0.489	1.205	1.462	1.473	2.356	0.0019756
M1A7G9	Ubiquitin-fold modifier-conjugating enzyme 1 OS=Solanum tuberosum OX=4113 GN=102595850 PE=3 SV=1	102595850	13	2	3	2	0.912	0.858	1.066	1.098	0.942	1.116	1.113	0.267918
M1AQ24	Methylmalonate-semialdehyde dehydrogenase (CoA acylating) OS=Solanum tuberosum OX=4113 GN=102600700 PE=3 SV=1	102600700	16	7	13	7	0.859	0.911	0.908	1.106	1.116	1.098	1.24	0.000393618
M1B9H1	Endoplasmic reticulum [ER]-type calcium ATPase OS=Solanum tuberosum OX=4113 GN=102605714 PE=4 SV=1	102605714	13	11	21	11	1.008	1.042	0.99	1.006	1.01	0.958	0.978	0.386435
M0ZPG9	Glutathione S-transferase omega OS=Solanum tuberosum OX=4113 PE=4 SV=1	--	20	3	16	1	0.99	1.017	1.022	0.982	1.021	0.979	0.984	0.401025
M1CLI4	Phytochrome OS=Solanum tuberosum OX=4113 GN=102580316 PE=3 SV=1	102580316	13	10	14	8	0.911	0.926	0.907	1.028	1.044	1.108	1.159	0.00343847
M0ZLQ0	Eukaryotic translation initiation factor 3 subunit M OS=Solanum tuberosum OX=4113 GN=102578354 PE=3 SV=1	102578354	29	9	25	9	0.98	0.98	0.998	0.984	0.979	1.015	1.007	0.631243
M1A5G6	Putative ovule protein(predicted) OS=Solanum tuberosum OX=4113 GN=102582349 PE=4 SV=1	102582349	12	2	3	2	0.916	0.972	0.902	1.068	1.08	1.05	1.146	0.00481581
M1CFH3	CXE carboxylesterase OS=Solanum tuberosum OX=4113 PE=4 SV=1	--	4	1	2	1	0.97	0.985	0.972	1.026	1.023	1.026	1.051	0.000549737
M1B671	Glutathione S-transferase/peroxidase OS=Solanum tuberosum OX=4113 GN=102602353 PE=4 SV=1	102602353	29	4	11	1	1.027	1.022	0.973	1.027	0.937	1.023	0.988	0.74104
M1CT73	DEAD-box ATP-dependent RNA helicase 53 OS=Solanum tuberosum OX=4113 PE=4 SV=1	--	5	2	3	2	0.935	0.982	0.979	1.066	1.009	1.029	1.072	0.0372725
M1A7X7	Ribosomal protein L28 OS=Solanum tuberosum OX=4113 PE=3 SV=1	--	27	4	8	3	1.037	1.009	1.014	0.983	0.969	1.006	0.967	0.0695124
M1ALQ2	Alpha-amylase OS=Solanum tuberosum OX=4113 GN=102577485 PE=3 SV=1	102577485	20	8	16	8	0.968	1.029	0.984	0.986	0.993	0.997	0.998	0.945297
M1CS66	Tryptophan synthase OS=Solanum tuberosum OX=4113 PE=3 SV=1	--	11	2	2	2	0.999	0.857	1.062	0.984	1.063	1.034	1.056	0.440769
M1BAC4	protein PXR1-like(predicted) OS=Solanum tuberosum OX=4113 GN=102583055 PE=4 SV=1	102583055	5	1	1	1
M1C2D3	Actin cross-linking(predicted) OS=Solanum tuberosum OX=4113 GN=102591705 PE=4 SV=1	102591705	2	1	1	1	0.982	1.009	0.955	0.991	1.007	1.057	1.037	0.221968
M1A081	Glucosidase 2 subunit beta OS=Solanum tuberosum OX=4113 GN=102601829 PE=4 SV=1	102601829	9	4	4	4	1.024	1.034	1.034	0.974	0.964	0.985	0.945	0.00131396
M1AGG8	Putative serine/threonine-protein phosphatase 4 regulatory subunit 2-like(predicted) OS=Solanum tuberosum OX=4113 PE=4 SV=1	--	30	2	2	2	1.08	1.038	0.974	0.979	0.968	0.973	0.944	0.136135
M1B367	Receptor-like serine/threonine-protein kinase OS=Solanum tuberosum OX=4113 PE=3 SV=1	--	5	3	5	2	0.91	1.001	1.022	1.015	0.99	1.066	1.047	0.326088
M1C0M5	RNA Binding Protein 45 OS=Solanum tuberosum OX=4113 PE=4 SV=1	--	9	1	2	1
M1D7J7	Malic enzyme OS=Solanum tuberosum OX=4113 GN=102580952 PE=3 SV=1	102580952	37	17	81	17	0.922	0.928	0.931	1.055	1.069	1.052	1.142	2.01809e-05
M1BZU4	Endoplasmic reticulum transmembrane protein OS=Solanum tuberosum OX=4113 PE=3 SV=1	--	9	2	3	2	1.034	0.956	1.038	0.99	1.014	0.976	0.984	0.624107
M1C9X0	Phosphopyruvate hydratase OS=Solanum tuberosum OX=4113 GN=102602244 PE=3 SV=1	102602244	18	8	22	8	1.058	1.011	1.008	1	0.96	0.996	0.961	0.120526
M1BAK9	3-ketoacyl CoA thiolase 1 OS=Solanum tuberosum OX=4113 GN=102589894 PE=3 SV=1	102589894	14	4	5	3	1.038	0.986	1.08	0.91	0.987	0.968	0.923	0.090182
M1AFV5	AMP deaminase OS=Solanum tuberosum OX=4113 GN=102580386 PE=3 SV=1	102580386	9	7	9	7	0.968	1.038	1.022	0.982	0.975	1.027	0.985	0.616775
M1C5H0	IBR3 (IBA-RESPONSE 3) OS=Solanum tuberosum OX=4113 GN=102587144 PE=3 SV=1	102587144	7	4	6	4	1.07	0.964	0.929	0.985	0.975	1.031	1.009	0.822785
M1A457	AP-3 complex subunit delta OS=Solanum tuberosum OX=4113 GN=102585437 PE=3 SV=1	102585437	5	4	4	4	0.98	0.869	1.097	0.964	1.112	0.981	1.038	0.651414
M1D5Y7	Glutamate-1-semialdehyde 2,1-aminomutase OS=Solanum tuberosum OX=4113 GN=102593524 PE=3 SV=1	102593524	16	5	11	5	1.018	1.03	1.03	0.974	0.976	0.95	0.942	0.00331107
M1CI66	Sucrose-phosphate synthase OS=Solanum tuberosum OX=4113 GN=102581151 PE=3 SV=1	102581151	4	4	6	3	1.034	1.046	1.076	0.957	0.957	0.928	0.901	0.00259407
M1B4G2	ERD1 protein, chloroplast OS=Solanum tuberosum OX=4113 GN=102598011 PE=3 SV=1	102598011	3	2	2	2	1.049	0.99	0.968	1.012	0.952	1.034	0.997	0.934099
M1BGY8	Serine/threonine protein phosphatase 2A regulatory subunit OS=Solanum tuberosum OX=4113 GN=102590822 PE=3 SV=1	102590822	6	3	6	2	1.002	1.011	1.053	0.99	0.971	0.943	0.947	0.0596527
M1CAT7	F-actin-capping protein subunit alpha OS=Solanum tuberosum OX=4113 GN=102578400 PE=3 SV=1	102578400	6	1	1	1
M1CE56	Syntaxin OS=Solanum tuberosum OX=4113 GN=102581413 PE=3 SV=1	102581413	4	1	1	1	1.006	0.931	0.973	0.978	1.007	1.101	1.06	0.240803
M1BG35	Serine/threonine-protein phosphatase OS=Solanum tuberosum OX=4113 GN=102590224 PE=3 SV=1	102590224	24	7	9	1	0.975	0.995	1.011	0.99	0.996	1.001	1.002	0.856776
M0ZY03	Glycerophosphodiester phosphodiesterase OS=Solanum tuberosum OX=4113 GN=102605105 PE=4 SV=1	102605105	3	1	1	1	0.918	1.025	1.056	0.999	1.067	0.946	1.004	0.933226
M1A1C5	Threonine synthase OS=Solanum tuberosum OX=4113 GN=102591826 PE=3 SV=1	102591826	17	7	9	2	0.886	0.957	0.976	1.062	1.028	1.025	1.105	0.0335516
M1CQQ9	Threonine dehydratase OS=Solanum tuberosum OX=4113 GN=102592163 PE=3 SV=1	102592163	17	7	8	7	1.098	1.091	1.084	0.857	0.963	0.928	0.84	0.00705011
M1CHJ4	Glutathione peroxidase OS=Solanum tuberosum OX=4113 GN=102591042 PE=3 SV=1	102591042	3	1	2	1	0.919	1.015	0.989	0.994	1.024	1.061	1.053	0.210236
M1BTN1	Aspartate aminotransferase OS=Solanum tuberosum OX=4113 GN=102605189 PE=3 SV=1	102605189	8	3	4	3	0.939	0.942	0.897	1.073	1.053	1.079	1.154	0.00120201
M1AMX4	Plastid division regulator MinD OS=Solanum tuberosum OX=4113 PE=3 SV=1	--	3	1	1	1	1.05	0.999	1.002	0.98	0.958	1.022	0.97	0.289016
M1AVY2	Glutamine-dependent NAD(+) synthetase OS=Solanum tuberosum OX=4113 GN=102598127 PE=3 SV=1	102598127	1	1	1	1	0.938	0.929	1.018	0.963	1.059	1.088	1.078	0.187925
M0ZWD8	Pre-pro-cysteine proteinase OS=Solanum tuberosum OX=4113 PE=3 SV=1	--	20	6	13	6	1.029	1.142	1.086	0.96	0.898	0.92	0.853	0.0114969
M1AXZ5	Glycosyltransferase OS=Solanum tuberosum OX=4113 GN=102604972 PE=3 SV=1	102604972	5	1	1	1	1.13	0.758	1.096	0.983	1.129	0.906	1.011	0.881006
M1C7I4	Lung seven transmembrane receptor OS=Solanum tuberosum OX=4113 GN=102594975 PE=4 SV=1	102594975	14	2	3	2
M1D4G4	Fiber protein Fb2 OS=Solanum tuberosum OX=4113 GN=102603258 PE=3 SV=1	102603258	5	1	1	1	0.679	0.862	0.914	1.122	1.201	1.184	1.429	0.0174362
M1A1E3	Alanine aminotransferase OS=Solanum tuberosum OX=4113 PE=4 SV=1	--	28	10	19	10	0.922	0.9	0.948	1.064	1.078	1.127	1.18	0.00197023
M1BPR7	Peptide-N(4)-(N-acetyl-beta-glucosaminyl)asparagine amidase OS=Solanum tuberosum OX=4113 PE=4 SV=1	--	18	7	8	7	0.957	0.97	0.941	1.036	1.034	1.071	1.095	0.00322266
M0ZTN1	Osmotin OS=Solanum tuberosum OX=4113 GN=102584780 PE=4 SV=1	102584780	35	4	7	3	1.051	1.167	1.168	0.752	0.917	0.871	0.75	0.0136999
M0ZJ42	Receptor protein kinase OS=Solanum tuberosum OX=4113 GN=102600521 PE=4 SV=1	102600521	4	2	2	2	0.974	0.907	1.1	0.982	0.997	1.045	1.014	0.786789
M1CIK8	O-fucosyltransferase family protein OS=Solanum tuberosum OX=4113 GN=102579018 PE=3 SV=1	102579018	10	2	2	2	1.134	1.184	1.258	0.81	0.839	0.836	0.695	0.000348068
M1CXH6	Thioredoxin h OS=Solanum tuberosum OX=4113 PE=4 SV=1	--	22	1	1	1	1.2	1.065	0.84	0.917	0.965	1.022	0.935	0.628982
M0ZH51	Arginine/serine-rich splicing factor OS=Solanum tuberosum OX=4113 GN=102590704 PE=4 SV=1	102590704	7	1	1	1	1.12	0.772	1.096	1.02	1.009	0.984	1.008	0.863802
M1B080	Serine/threonine-protein phosphatase OS=Solanum tuberosum OX=4113 PE=3 SV=1	--	16	9	12	4	0.897	0.937	0.952	1.066	1.098	1.083	1.165	0.00147838
M1AG22	Miraculin OS=Solanum tuberosum OX=4113 GN=102589278 PE=3 SV=1	102589278	41	7	128	7	1.068	1.074	1.09	0.931	0.936	0.937	0.868	2.43876e-05
M0ZL27	Putative ovule protein(predicted) OS=Solanum tuberosum OX=4113 GN=102593130 PE=4 SV=1	102593130	9	6	8	6	1.009	1.004	1.026	0.985	1.038	0.99	0.991	0.648248
M1A8X9	Carboxypeptidase OS=Solanum tuberosum OX=4113 PE=3 SV=1	--	2	1	1	1	0.861	0.826	0.789	1.044	0.926	1.505	1.403	0.0987945
M1A832	Thaumatin OS=Solanum tuberosum OX=4113 PE=4 SV=1	--	10	2	2	2	1.005	0.991	1.011	1.028	1.026	0.948	0.998	0.936037
M1D4R6	Vacuole membrane protein OS=Solanum tuberosum OX=4113 GN=102593401 PE=4 SV=1	102593401	3	1	3	1	1.047	1.183	0.971	0.971	0.933	0.923	0.883	0.111726
M1CZN6	Beta-glucosidase OS=Solanum tuberosum OX=4113 GN=102584844 PE=3 SV=1	102584844	10	5	8	5	1.043	0.958	1.01	1.054	1.027	0.885	0.985	0.786096
M1A475	Pre-mRNA-splicing factor SPF27 homolog OS=Solanum tuberosum OX=4113 GN=102605698 PE=4 SV=1	102605698	10	2	2	2	0.902	0.984	0.93	1.107	1.078	0.994	1.129	0.0426971
M1CGY9	Ferroxidase OS=Solanum tuberosum OX=4113 GN=102599759 PE=3 SV=1	102599759	20	3	3	3	0.914	0.961	0.988	1.078	0.996	1.06	1.095	0.0525738
M0ZGZ8	Exosome complex exonuclease RRP41 OS=Solanum tuberosum OX=4113 GN=102597680 PE=4 SV=1	102597680	4	1	2	1	1.12	0.958	0.911	1.103	0.973	0.94	1.009	0.900326
M1B6V6	Steroid binding protein OS=Solanum tuberosum OX=4113 GN=102598454 PE=4 SV=1	102598454	60	5	11	5	0.937	0.952	0.946	1.023	1.075	1.054	1.112	0.00220174
M1AQQ0	Lupus la ribonucleoprotein OS=Solanum tuberosum OX=4113 GN=102588675 PE=4 SV=1	102588675	18	7	11	7	1.094	1.114	1.1	0.959	0.885	0.894	0.828	0.00182509
M0ZP32	Serine/threonine-protein phosphatase OS=Solanum tuberosum OX=4113 GN=102595411 PE=3 SV=1	102595411	27	7	18	4	0.924	0.916	0.901	1.092	1.05	1.079	1.175	0.000302896
M0ZZV7	Adenosylhomocysteinase OS=Solanum tuberosum OX=4113 GN=102582199 PE=3 SV=1	102582199	34	13	61	13	0.98	1.02	0.998	0.981	1.013	1.008	1.001	0.932943
M1C4X6	DUF775 domain-containing protein(predicted) OS=Solanum tuberosum OX=4113 GN=102599141 PE=3 SV=1	102599141	5	1	1	1	0.93	0.958	0.951	1.018	1.08	1.057	1.111	0.00562877
M1AU75	Translocase of chloroplast OS=Solanum tuberosum OX=4113 PE=3 SV=1	--	10	2	2	2	0.844	0.99	0.991	1.08	1.131	0.962	1.123	0.179779
M0ZR68	Phosphatidylcholine: Diacylglycerol Acyltransferase OS=Solanum tuberosum OX=4113 GN=102606040 PE=4 SV=1	102606040	8	4	6	4	0.983	0.985	1.086	0.924	0.96	0.993	0.942	0.20376
M0ZWG7	Putative mitochondrial-like(predicted) OS=Solanum tuberosum OX=4113 GN=102589288 PE=3 SV=1	102589288	16	2	2	2	0.966	0.984	0.986	1.028	1.016	1.022	1.044	0.00412648
M1AC03	V-type proton ATPase subunit a OS=Solanum tuberosum OX=4113 GN=102604946 PE=3 SV=1	102604946	3	3	3	2	1.018	1.154	1.128	0.954	0.885	0.9	0.83	0.0143727
M1D3R1	ATP-dependent RNA helicase DB10 OS=Solanum tuberosum OX=4113 GN=102606394 PE=3 SV=1	102606394	9	5	6	4	0.964	1.03	0.993	0.998	1.046	0.978	1.012	0.695681
M0ZY90	Aldehyde dehydrogenase (NAD+) OS=Solanum tuberosum OX=4113 GN=102588058 PE=3 SV=1	102588058	22	9	24	9	0.984	0.973	0.978	1.043	0.982	1.05	1.048	0.098739
M1C0K5	Imidazole glycerol phosphate synthase hisHF OS=Solanum tuberosum OX=4113 GN=102604045 PE=3 SV=1	102604045	24	11	16	11	0.974	0.918	1.007	1.041	1.051	1.041	1.081	0.0452183
M1AHH9	Aldo-keto reductase family 4 member C10 OS=Solanum tuberosum OX=4113 GN=102593301 PE=4 SV=1	102593301	9	3	4	3	1.212	1.152	1.188	0.752	0.888	0.862	0.704	0.00269638
M1C3J2	Elicitor-inducible cytochrome P450 OS=Solanum tuberosum OX=4113 GN=102597167 PE=3 SV=1	102597167	11	5	9	5	1.176	1.016	1.124	0.922	0.909	0.919	0.829	0.0129913
M1BT92	Acetyl-CoA carboxytransferase OS=Solanum tuberosum OX=4113 GN=102583167 PE=3 SV=1	102583167	12	8	12	8	1.16	1.214	1.195	0.835	0.842	0.844	0.706	1.44759e-05
M0ZHF7	Aldehyde dehydrogenase OS=Solanum tuberosum OX=4113 GN=102591575 PE=3 SV=1	102591575	4	2	2	2	0.982	0.994	1.081	0.978	0.945	1.031	0.966	0.437027
M1D6F8	EMB514 OS=Solanum tuberosum OX=4113 GN=102584305 PE=4 SV=1	102584305	6	2	3	2	1.082	1.006	1.078	0.936	0.978	0.94	0.901	0.0197806
M1AND8	(+)-neomenthol dehydrogenase OS=Solanum tuberosum OX=4113 GN=102606373 PE=3 SV=1	102606373	9	3	3	3	1.102	1.122	1.154	0.832	0.921	0.91	0.788	0.00235528
M1B524	Calcineurin B 02 OS=Solanum tuberosum OX=4113 GN=102605316 PE=4 SV=1	102605316	11	3	4	2	0.894	0.925	0.876	0.957	0.968	1.353	1.216	0.186235
M1A438	Zinc finger CCCH domain-containing protein 42 OS=Solanum tuberosum OX=4113 GN=102592972 PE=4 SV=1	102592972	3	1	2	1	1.089	0.998	0.984	1.051	0.877	1.013	0.958	0.516666
M1CVT0	UBX domain-containing protein OS=Solanum tuberosum OX=4113 GN=102591255 PE=4 SV=1	102591255	20	8	13	8	1.022	0.997	0.979	1.013	1.027	0.981	1.008	0.700645
M1A8D1	Phosphoinositide phospholipase C OS=Solanum tuberosum OX=4113 PE=4 SV=1	--	10	4	5	3	0.919	0.908	0.893	1.068	1.114	1.104	1.208	0.000246062
M1B7W9	Sieve element occlusion a(predicted) OS=Solanum tuberosum OX=4113 GN=102598958 PE=4 SV=1	102598958	13	8	19	8	0.98	0.986	1.023	1.007	1.026	1.011	1.018	0.275602
M1CG86	Putative alanine--tRNA ligase-like(predicted) OS=Solanum tuberosum OX=4113 GN=102584275 PE=4 SV=1	102584275	5	1	2	1
M1CCP8	Putative trigger factor-like(predicted) OS=Solanum tuberosum OX=4113 GN=102594783 PE=4 SV=1	102594783	3	1	1	1	0.985	1.089	1.089	1.02	0.879	0.963	0.905	0.139443
M1BB17	Aminoadipic semialdehyde synthase OS=Solanum tuberosum OX=4113 PE=4 SV=1	--	17	5	9	5	1.137	1.124	1.136	0.836	0.904	0.862	0.766	0.000316722
M1A0H6	Putative ovule protein(predicted) OS=Solanum tuberosum OX=4113 GN=102580514 PE=4 SV=1	102580514	2	1	2	1	1.029	1.079	1.061	0.937	0.947	0.971	0.901	0.00394314
M1CGS8	Alkaline/neutral invertase OS=Solanum tuberosum OX=4113 GN=102589904 PE=3 SV=1	102589904	13	6	7	3	0.951	0.99	1.082	1.014	0.986	1.025	1.001	0.962514
M1C978	TraB family protein OS=Solanum tuberosum OX=4113 PE=4 SV=1	--	4	1	1	1	0.873	0.881	1.242	1.234	0.92	0.867	1.008	0.953018
M1BA85	Peroxidase OS=Solanum tuberosum OX=4113 PE=3 SV=1	--	9	1	1	1	1.046	1.016	0.887	1.019	0.9	1.131	1.034	0.7215
M1ABB4	Protein TRIGALACTOSYLDIACYLGLYCEROL 2, chloroplastic OS=Solanum tuberosum OX=4113 PE=4 SV=1	--	7	2	2	2	1.173	1.057	1.082	0.909	0.885	0.926	0.821	0.00456977
M1C640	Ubiquitin thiolesterase OS=Solanum tuberosum OX=4113 GN=102598481 PE=4 SV=1	102598481	4	1	1	1	1.008	0.754	1.018	1.143	1.037	1.027	1.154	0.220823
M1A6Y2	Importin OS=Solanum tuberosum OX=4113 PE=4 SV=1	--	5	1	2	1
M1ADT3	Putative ovule protein (Fragment)(predicted) OS=Solanum tuberosum OX=4113 GN=102604212 PE=4 SV=1	102604212	4	1	2	1
M1AMV7	Alcohol acyl transferase(predicted) OS=Solanum tuberosum OX=4113 PE=3 SV=1	--	10	3	6	3	1.255	1.265	1.332	0.748	0.717	0.777	0.582	5.38698e-05
M1A2V9	Putative mitochondrial import inner membrane translocase subunit Tim21-like(predicted) OS=Solanum tuberosum OX=4113 GN=102588510 PE=4 SV=1	102588510	17	5	7	5	0.944	0.908	0.992	1.094	1.039	1.052	1.12	0.0191928
M1CF15	Sterol regulatory element-binding protein site 2 protease OS=Solanum tuberosum OX=4113 GN=102606295 PE=4 SV=1	102606295	3	1	1	1	1.098	0.903	1.065	1.072	0.883	0.991	0.961	0.658654
M1AV66	Metacaspase 1 OS=Solanum tuberosum OX=4113 GN=102582386 PE=4 SV=1	102582386	14	3	3	3	0.961	0.964	1.008	1.009	1.004	1.054	1.046	0.110051
M1A5E2	mRNA-decapping enzyme OS=Solanum tuberosum OX=4113 PE=3 SV=1	--	7	2	3	2	1.027	1.082	1.092	0.957	0.904	0.964	0.883	0.0109731
M1D1E4	Glycosyltransferase OS=Solanum tuberosum OX=4113 GN=102578731 PE=3 SV=1	102578731	3	1	1	1	0.951	1.125	0.949	0.955	0.988	1.043	0.987	0.874746
M1BJ80	Cytochrome P450 92B1 OS=Solanum tuberosum OX=4113 GN=102586451 PE=3 SV=1	102586451	3	1	1	1	1.199	1.244	0.995	0.97	0.944	0.698	0.76	0.0899129
M1CV87	Allyl alcohol dehydrogenase OS=Solanum tuberosum OX=4113 GN=102597808 PE=4 SV=1	102597808	23	6	9	6	1.049	1.015	0.966	1.011	1.002	1.006	0.996	0.90471
M1DB79	Cytochrome P450 OS=Solanum tuberosum OX=4113 PE=3 SV=1	--	13	4	6	4	0.99	1.064	1.044	0.985	1.051	1.017	0.985	0.637988
M1CK90	3,4-dihydroxy-2-butanone kinase OS=Solanum tuberosum OX=4113 GN=102592901 PE=4 SV=1	102592901	9	4	5	4	0.982	0.937	1.003	0.972	1.046	1.094	1.065	0.193937
M1BG25	Zinc finger family protein OS=Solanum tuberosum OX=4113 GN=102580530 PE=4 SV=1	102580530	7	2	3	2	0.943	0.988	1.005	1.045	0.995	1.028	1.045	0.138184
M0ZPP3	Pectinesterase OS=Solanum tuberosum OX=4113 PE=4 SV=1	--	12	2	4	1	1.015	1.114	1.031	0.853	0.984	1.023	0.905	0.177158
M1D542	Serine/arginine-rich protein OS=Solanum tuberosum OX=4113 GN=102600835 PE=4 SV=1	102600835	22	3	7	2	1.024	1	1.082	0.942	0.966	1.002	0.937	0.0919399
M0ZIL9	Nudix hydrolase domain-containing protein(predicted) OS=Solanum tuberosum OX=4113 GN=102589654 PE=4 SV=1	102589654	8	2	3	2	1	1.044	1.016	1	0.989	0.966	0.966	0.0976127
M1CMP6	Nucleotide binding protein OS=Solanum tuberosum OX=4113 PE=4 SV=1	--	12	5	6	5	1.027	1.161	1.1	0.946	0.993	0.883	0.858	0.0360465
M0ZHR7	Putative ovule protein(predicted) OS=Solanum tuberosum OX=4113 GN=102589677 PE=4 SV=1	102589677	6	1	1	1	0.98	1.045	1.055	1.002	0.933	1.002	0.954	0.22513
M1BCH5	TPX2 domain-containing protein OS=Solanum tuberosum OX=4113 GN=102588366 PE=3 SV=1	102588366	2	1	1	1
M1A7Q6	Aldo/keto reductase OS=Solanum tuberosum OX=4113 PE=4 SV=1	--	21	4	14	2	0.986	0.979	0.944	1.015	0.985	1.055	1.05	0.112154
M1BB01	Aldo/keto reductase OS=Solanum tuberosum OX=4113 GN=102604552 PE=4 SV=1	102604552	7	2	2	2	0.978	0.913	1.066	1.02	0.982	1.044	1.03	0.551209
M1AH67	Mitochondrial respiratory chain complexes assembly protein AFG3 OS=Solanum tuberosum OX=4113 GN=102599433 PE=3 SV=1	102599433	6	4	4	4	1.034	1.165	0.967	0.908	0.957	0.992	0.902	0.170971
M1CQX3	Citrulline--aspartate ligase OS=Solanum tuberosum OX=4113 GN=102596102 PE=3 SV=1	102596102	17	7	17	7	0.985	0.943	1.016	1.006	1.003	1.055	1.041	0.21294
M1ASZ1	Cold-induced thioredoxin domain-containing protein OS=Solanum tuberosum OX=4113 PE=4 SV=1	--	4	2	3	2	0.907	0.951	0.959	1.011	1.132	1.033	1.127	0.0372489
M1CQH5	Ubiquitinyl hydrolase 1 OS=Solanum tuberosum OX=4113 GN=102593182 PE=3 SV=1	102593182	14	15	22	13	1.044	1.029	0.988	1.004	1.005	1.005	0.985	0.409165
M1BPR5	Ribose-5-phosphate isomerase OS=Solanum tuberosum OX=4113 GN=102588569 PE=3 SV=1	102588569	3	1	1	1	0.981	0.966	0.958	1.022	1.1	0.973	1.065	0.162328
M1CH98	ATP-dependent Clp protease proteolytic subunit OS=Solanum tuberosum OX=4113 GN=102591717 PE=3 SV=1	102591717	7	1	4	1	0.989	1.049	1.008	0.942	1.03	0.994	0.974	0.436218
M1ADF8	PHD finger-like domain-containing protein 5A OS=Solanum tuberosum OX=4113 GN=102587171 PE=3 SV=1	102587171	19	2	2	2
M1CKV9	Anthranilate phosphoribosyltransferase OS=Solanum tuberosum OX=4113 GN=102591549 PE=3 SV=1	102591549	9	3	4	3	1.028	1.106	1.042	1.007	0.909	0.934	0.897	0.0457924
M1BN37	Tubulin--tyrosine ligase 12 OS=Solanum tuberosum OX=4113 GN=102605923 PE=4 SV=1	102605923	12	8	10	8	0.958	0.992	0.958	1.001	1.038	1.038	1.058	0.028144
M1AJV5	26S proteasome non-ATPase regulatory subunit 2 homolog OS=Solanum tuberosum OX=4113 GN=102586490 PE=3 SV=1	102586490	30	21	38	21	1.004	0.984	0.975	1.01	1.04	0.989	1.026	0.211581
M1CVC9	Thaliana 60S ribosomal protein L7 OS=Solanum tuberosum OX=4113 GN=102587452 PE=3 SV=1	102587452	34	8	20	1	1.111	1.091	1.035	0.904	1.032	0.856	0.863	0.0644748
M1CSG7	Cytochrome c oxidase family protein OS=Solanum tuberosum OX=4113 GN=102606298 PE=4 SV=1	102606298	17	2	5	1	1.054	1.039	1.033	0.936	0.964	0.991	0.925	0.0110773
M1B851	NPK2 OS=Solanum tuberosum OX=4113 GN=102603964 PE=4 SV=1	102603964	3	2	2	2	0.932	0.89	1.023	1.09	1.008	1.052	1.107	0.0924643
M1CV16	AT-hook motif nuclear-localized protein OS=Solanum tuberosum OX=4113 GN=102603005 PE=4 SV=1	102603005	4	1	1	1	1.057	0.859	1.24	1.128	0.891	0.851	0.909	0.541718
M1CPX7	GrpE protein homolog OS=Solanum tuberosum OX=4113 GN=102605233 PE=3 SV=1	102605233	9	2	3	2	0.942	1.17	1.033	0.933	0.867	1.077	0.915	0.375089
M1AER9	FtsH protease OS=Solanum tuberosum OX=4113 PE=3 SV=1	--	4	3	4	3	1.04	1.082	1.044	1.008	0.857	0.992	0.902	0.119015
M0ZT33	Heme oxygenase 1 OS=Solanum tuberosum OX=4113 PE=3 SV=1	--	21	5	11	5	1.028	1.037	1.057	0.945	0.977	0.985	0.931	0.00911302
M1CL45	UDP-glucosyltransferase family 1 protein OS=Solanum tuberosum OX=4113 GN=102592037 PE=4 SV=1	102592037	20	8	13	2	1.055	1.032	1.003	0.987	0.965	0.974	0.947	0.0274757
M1CZA6	NudC domain-containing protein 2 OS=Solanum tuberosum OX=4113 GN=102588480 PE=4 SV=1	102588480	15	1	1	1
M1AQ98	Heat-and acid-stable phosphoprotein OS=Solanum tuberosum OX=4113 GN=102581075 PE=4 SV=1	102581075	9	1	3	1	1.104	0.824	1.089	0.902	1.018	1.064	0.989	0.967683
M0ZZZ3	Serine/threonine-protein kinase PBS1 OS=Solanum tuberosum OX=4113 GN=102597422 PE=4 SV=1	102597422	18	6	14	3	1.034	1.003	0.927	1.032	0.983	0.983	1.011	0.754245
M0ZYL9	CCR4-NOT transcription complex subunit 11 OS=Solanum tuberosum OX=4113 PE=3 SV=1	--	3	1	2	1	1.008	1.044	0.89	1.04	0.997	1.023	1.04	0.452956
M1CIM1	ATP synthase protein MI25 OS=Solanum tuberosum OX=4113 PE=3 SV=1	--	14	4	7	4	0.944	0.972	0.95	1.038	1.051	1.027	1.087	0.00166332
A0A0C4B0N6	Cytochrome c1-1, heme protein, mitochondrial OS=Solanum tuberosum OX=4113 PE=4 SV=1	--	14	3	9	2	0.947	0.984	0.952	1.094	1.06	1.074	1.12	0.00169582
M1CW58	AIG2 OS=Solanum tuberosum OX=4113 GN=102582997 PE=3 SV=1	102582997	8	1	1	1	0.872	0.983	0.866	1.081	1.169	1.014	1.2	0.0352504
M1AB44	PII OS=Solanum tuberosum OX=4113 GN=102592708 PE=3 SV=1	102592708	15	3	5	3	0.963	1.034	1.108	0.948	0.973	0.923	0.916	0.116497
M1BKE7	Riboflavin synthase alpha chain OS=Solanum tuberosum OX=4113 PE=4 SV=1	--	23	4	5	4	1.008	0.986	0.893	1.013	1.016	1.023	1.057	0.202179
M1B4Z6	Metal ion binding protein OS=Solanum tuberosum OX=4113 GN=102595341 PE=4 SV=1	102595341	24	2	3	2	1.073	1.035	1.019	0.95	0.877	1.062	0.924	0.227348
M1C4W2	Putative galactinol--sucrose galactosyltransferase 2-like(predicted) OS=Solanum tuberosum OX=4113 PE=4 SV=1	--	5	1	1	1
M1A9W5	PRIB5 protein OS=Solanum tuberosum OX=4113 GN=102593878 PE=4 SV=1	102593878	30	6	12	6	1.053	1.016	1.048	0.946	0.947	0.978	0.921	0.00628689
M1BSG8	Ras-GTPase-activating protein-binding protein OS=Solanum tuberosum OX=4113 GN=102580874 PE=4 SV=1	102580874	15	4	8	4	1.049	1.009	0.962	0.937	1.012	0.971	0.967	0.373268
M1CZT6	Cinnamic acid 4-hydroxylase OS=Solanum tuberosum OX=4113 PE=3 SV=1	--	26	11	16	11	1.054	1.12	1.062	0.905	0.944	0.922	0.856	0.00240161
M1ACK8	Eukaryotic initiation factor 4A-3 OS=Solanum tuberosum OX=4113 GN=102579743 PE=4 SV=1	102579743	13	5	14	4	1.033	1	0.976	0.962	1.022	1.014	0.996	0.888552
M1BEJ8	RNA binding protein OS=Solanum tuberosum OX=4113 GN=102593664 PE=4 SV=1	102593664	4	1	1	1
M1A029	30S ribosomal protein S1, chloroplastic OS=Solanum tuberosum OX=4113 GN=102588477 PE=4 SV=1	102588477	7	3	3	3	1.012	0.944	1.032	1.03	0.991	0.98	1.004	0.883375
M1ASL1	Catechol O-methyltransferase OS=Solanum tuberosum OX=4113 GN=102601955 PE=3 SV=1	102601955	3	1	1	1	1.076	1.298	1.075	0.798	0.902	0.899	0.754	0.0196873
M0ZMY2	Mta/sah nucleosidase OS=Solanum tuberosum OX=4113 GN=102581476 PE=4 SV=1	102581476	14	3	4	3	1.078	1.068	1.232	0.94	0.827	0.897	0.789	0.0163427
M1C1C3	WD_REPEATS_REGION domain-containing protein OS=Solanum tuberosum OX=4113 GN=102585703 PE=4 SV=1	102585703	6	3	4	3	1.341	1.246	1.28	0.874	0.712	0.729	0.599	0.00162747
M1BED7	Prohibitin OS=Solanum tuberosum OX=4113 GN=102594437 PE=3 SV=1	102594437	7	2	4	1	0.936	0.941	1.011	1.03	1.044	1.036	1.077	0.041234
M1CUU8	6,7-dimethyl-8-ribityllumazine synthase OS=Solanum tuberosum OX=4113 GN=102603912 PE=3 SV=1	102603912	4	1	1	1	0.933	0.936	0.915	0.964	1.26	0.979	1.151	0.202758
M1CV55	Vacuolar protein sorting-associated protein 35 OS=Solanum tuberosum OX=4113 GN=102587668 PE=3 SV=1	102587668	5	3	4	1	0.984	0.902	1.048	1.045	0.962	1.058	1.045	0.444733
M1D1C3	Phi-1 protein OS=Solanum tuberosum OX=4113 GN=102579389 PE=3 SV=1	102579389	13	3	3	1	1.088	1.03	1.026	1.044	0.897	0.935	0.915	0.138002
M1CXC5	Coiled-coil domain-containing protein OS=Solanum tuberosum OX=4113 GN=102602734 PE=3 SV=1	102602734	5	2	2	2	0.94	1.14	1.12	0.954	0.899	0.978	0.885	0.146657
M1C8V2	Fructokinase OS=Solanum tuberosum OX=4113 GN=102585347 PE=3 SV=1	102585347	39	11	24	10	1.007	1.008	1.052	1.006	0.984	0.956	0.961	0.122704
M1CSH6	Signal recognition particle 54 kDa protein OS=Solanum tuberosum OX=4113 GN=102580277 PE=3 SV=1	102580277	14	6	11	1	0.904	0.905	0.983	1.044	1.063	1.09	1.145	0.0110612
M1CL36	Phosphoinositide phospholipase C OS=Solanum tuberosum OX=4113 PE=4 SV=1	--	5	3	4	2	0.82	0.834	0.889	1.032	1.202	1.188	1.346	0.00575578
M0ZP85	Conserved oligomeric Golgi complex subunit 6 OS=Solanum tuberosum OX=4113 PE=3 SV=1	--	6	3	3	2	1.204	1	1.117	0.918	0.919	0.874	0.816	0.0237631
M0ZM32	Heat shock protein OS=Solanum tuberosum OX=4113 GN=102592268 PE=3 SV=1	102592268	28	25	44	25	0.933	0.95	0.939	1.072	1.023	1.048	1.114	0.00176405
M1C5D1	Nitrilase and fragile histidine triad fusion protein OS=Solanum tuberosum OX=4113 PE=4 SV=1	--	6	2	3	2	0.975	0.923	0.971	1.07	1.012	1.044	1.09	0.0228907
M1CEA4	Adaptin ear-binding coat-associated protein OS=Solanum tuberosum OX=4113 GN=102578967 PE=4 SV=1	102578967	10	2	4	1	1.016	1.032	1.057	0.998	0.982	0.934	0.938	0.0504314
M1CVW1	NRC1 OS=Solanum tuberosum OX=4113 GN=102601626 PE=3 SV=1	102601626	2	2	3	2	1.026	1.086	1.043	0.95	0.956	0.96	0.908	0.0050469
M1ARI6	Phosphopyruvate hydratase OS=Solanum tuberosum OX=4113 GN=102595588 PE=3 SV=1	102595588	50	17	84	6	0.936	0.968	0.933	1.04	1.057	1.038	1.105	0.00158552
M1A4U3	Amidase OS=Solanum tuberosum OX=4113 GN=102595493 PE=4 SV=1	102595493	6	3	6	3	1.057	0.988	0.916	0.924	0.985	1.096	1.015	0.839766
M1BC63	Acyl-[acyl-carrier-protein] desaturase OS=Solanum tuberosum OX=4113 GN=102577562 PE=3 SV=1	102577562	10	3	11	1	1.147	1.026	1.045	0.91	0.94	0.956	0.872	0.0220742
M1CBH8	Protein phosphatase 2c OS=Solanum tuberosum OX=4113 PE=4 SV=1	--	36	2	3	2	0.956	0.99	0.966	1.032	1.027	1.03	1.061	0.0048222
M1B4V4	F-box family protein OS=Solanum tuberosum OX=4113 GN=102584529 PE=4 SV=1	102584529	7	2	2	2	1.034	1.057	0.991	1.068	0.962	0.906	0.953	0.383622
M1CG13	LRR receptor kinase OS=Solanum tuberosum OX=4113 GN=102589646 PE=3 SV=1	102589646	6	4	4	4	1.116	1.108	1.088	0.862	0.917	0.93	0.818	0.00119537
M1B1L7	Acylamino-acid-releasing enzyme OS=Solanum tuberosum OX=4113 GN=102595350 PE=4 SV=1	102595350	7	5	8	5	0.994	1.011	1.02	0.983	1.007	1.024	0.996	0.804262
M0ZNM4	Protein transport protein SEC23 OS=Solanum tuberosum OX=4113 PE=3 SV=1	--	13	2	4	2	1.104	1.014	0.964	0.949	0.938	1.04	0.95	0.37547
M1AUC7	Protein Z OS=Solanum tuberosum OX=4113 GN=102586630 PE=3 SV=1	102586630	4	2	2	2	0.92	1.004	1.005	1.052	1.032	0.99	1.05	0.227985
M0ZWN3	Cysteine protease OS=Solanum tuberosum OX=4113 GN=102578718 PE=3 SV=1	102578718	8	2	5	2	0.962	0.953	0.812	1.102	1.096	1.057	1.194	0.0335394
M1D319	Putative ovule protein (Fragment)(predicted) OS=Solanum tuberosum OX=4113 PE=4 SV=1	--	8	1	2	1	0.967	1.046	0.961	1.016	1.004	1.012	1.02	0.506232
M1CU28	Tocopherol cyclase OS=Solanum tuberosum OX=4113 PE=4 SV=1	--	4	2	2	2	0.854	0.915	1.037	1.065	1.055	1.068	1.136	0.0830963
M1C3D5	Putative heat shock factor-binding protein 1-like(predicted) OS=Solanum tuberosum OX=4113 PE=3 SV=1	--	10	1	6	1	0.911	0.841	0.945	1.093	1.107	1.083	1.217	0.00483584
M1BYN0	UDP-glucosyltransferase family 1 protein OS=Solanum tuberosum OX=4113 GN=107057792 PE=3 SV=1	107057792	11	2	2	2	0.944	1.039	1.086	1.03	0.871	1.046	0.96	0.587708
M0ZVG4	TVLP1 OS=Solanum tuberosum OX=4113 PE=4 SV=1	--	2	1	1	1	0.933	1.006	0.908	1.047	1.082	1.019	1.106	0.0453957
M1CS74	Phosphoglycerate/bisphosphoglycerate mutase OS=Solanum tuberosum OX=4113 GN=102590374 PE=4 SV=1	102590374	4	1	1	1
M1CUS9	Anthocyanin acyltransferase OS=Solanum tuberosum OX=4113 PE=3 SV=1	--	10	2	2	1	1.178	1.203	1.181	0.854	0.826	0.816	0.701	1.93821e-05
M1C4F2	41 kD chloroplast nucleoid DNA binding protein (CND41) OS=Solanum tuberosum OX=4113 GN=102595513 PE=3 SV=1	102595513	13	6	8	6	1.074	1.042	1.14	0.964	0.916	0.887	0.85	0.0105199
M1BAA5	O-glucosyltransferase 2 OS=Solanum tuberosum OX=4113 PE=4 SV=1	--	7	3	6	3	0.972	0.994	0.972	1.046	0.985	1.033	1.043	0.102444
M1CC55	Flavonol synthase OS=Solanum tuberosum OX=4113 GN=102577668 PE=3 SV=1	102577668	5	2	2	2	0.91	0.922	0.915	1.097	1.026	1.114	1.178	0.00305837
M1D596	Alcohol dehydrogenase OS=Solanum tuberosum OX=4113 PE=3 SV=1	--	21	6	9	6	1.015	1.025	1.004	0.997	0.981	0.977	0.971	0.0260723
M1BZ56	Universal stress protein OS=Solanum tuberosum OX=4113 GN=102605897 PE=4 SV=1	102605897	55	7	35	7	0.953	0.988	0.942	1.046	1.043	1.049	1.088	0.00418123
M1A1C9	PAM2 domain-containing protein OS=Solanum tuberosum OX=4113 PE=4 SV=1	--	5	1	1	1	1.299	1.188	0.978	0.791	0.929	0.859	0.744	0.0386569
M1CSW4	PRP8 protein OS=Solanum tuberosum OX=4113 GN=102586113 PE=4 SV=1	102586113	4	8	12	8	1.061	1.076	1.01	0.976	0.95	0.969	0.92	0.0162097
M1A0Y9	Autophagy-related protein OS=Solanum tuberosum OX=4113 GN=102603200 PE=3 SV=1	102603200	9	1	1	1	1.236	1.039	1.128	0.836	0.857	0.94	0.774	0.0142768
M1C846	Xyloglucan endotransglucosylase/hydrolase OS=Solanum tuberosum OX=4113 GN=102592757 PE=3 SV=1	102592757	3	1	1	1	1.446	1.474	1.35	0.576	0.549	0.722	0.433	0.000675052
M0ZR98	WD-repeat protein OS=Solanum tuberosum OX=4113 PE=3 SV=1	--	3	1	1	1	0.988	1.165	1.141	0.977	0.903	0.867	0.834	0.0449994
M1BSJ5	ER lumen retaining receptor family OS=Solanum tuberosum OX=4113 GN=102593152 PE=3 SV=1	102593152	3	1	1	1	1.082	1.188	1.138	0.9	0.875	0.864	0.774	0.000993321
M1CC48	Putative phosphatidylinositol 3,4,5-trisphosphate 3-phosphatase TPTE2-like(predicted) OS=Solanum tuberosum OX=4113 GN=102605570 PE=4 SV=1	102605570	4	1	1	1
M0ZSL7	Protein disulfide-isomerase OS=Solanum tuberosum OX=4113 PE=3 SV=1	--	44	13	47	13	1.027	1.038	1.045	0.966	0.991	0.974	0.942	0.00282648
M1C9E1	Chorismate synthase OS=Solanum tuberosum OX=4113 GN=102589491 PE=3 SV=1	102589491	21	8	19	8	0.94	0.998	0.982	1.028	0.974	1.065	1.05	0.196896
M1AU51	Chloroplast small heat shock protein class I OS=Solanum tuberosum OX=4113 GN=102589396 PE=3 SV=1	102589396	21	4	10	2	0.832	0.867	0.845	1.142	1.13	1.15	1.345	2.22204e-05
M1CZ41	Actin OS=Solanum tuberosum OX=4113 GN=102593904 PE=3 SV=1	102593904	39	11	80	4	1.049	1.094	1.15	0.954	0.898	0.892	0.833	0.00591838
M1AYH8	Xaa-Pro aminopeptidase 1 OS=Solanum tuberosum OX=4113 GN=102582935 PE=3 SV=1	102582935	7	6	15	4	0.919	1.004	1	0.973	1.062	1	1.038	0.3849
M1A8Y2	Glutamine--fructose-6-phosphate transaminase (isomerizing) OS=Solanum tuberosum OX=4113 GN=102601127 PE=4 SV=1	102601127	6	3	3	3	0.911	0.903	0.9	1.033	1.074	1.074	1.172	0.000297677
M0ZT50	Cupin_5 domain-containing protein OS=Solanum tuberosum OX=4113 GN=102581389 PE=4 SV=1	102581389	4	1	1	1	0.901	0.962	0.932	1.05	1.064	1.08	1.143	0.00289833
M1BHE9	Aldehyde dehydrogenase OS=Solanum tuberosum OX=4113 GN=102591095 PE=3 SV=1	102591095	8	3	4	3	0.986	1.001	1.124	1.059	0.938	0.944	0.945	0.382379
M1B0T9	Short-chain dehydrogenase OS=Solanum tuberosum OX=4113 GN=102604081 PE=4 SV=1	102604081	3	1	1	1	1.004	1.115	0.912	0.981	0.989	1.01	0.983	0.827166
M1A5G9	DNA-directed RNA polymerase II OS=Solanum tuberosum OX=4113 GN=102583025 PE=4 SV=1	102583025	22	2	6	2	1.042	1.092	1.012	0.946	0.949	0.979	0.914	0.0218862
M1BQT9	Protease C56 OS=Solanum tuberosum OX=4113 GN=102591897 PE=3 SV=1	102591897	20	6	22	6	0.938	0.909	0.911	1.08	1.078	1.092	1.178	0.000112818
M1C9R8	Structural constituent of ribosome OS=Solanum tuberosum OX=4113 GN=102587684 PE=3 SV=1	102587684	17	2	2	2	0.87	1.072	1.012	1.032	1.035	0.988	1.034	0.592398
M1CVZ8	Peroxidase OS=Solanum tuberosum OX=4113 GN=102594915 PE=3 SV=1	102594915	3	1	1	1	0.976	0.926	0.921	1.082	1.067	1.02	1.123	0.0107876
M1B452	Respiratory burst oxidase homolog protein C OS=Solanum tuberosum OX=4113 PE=3 SV=1	--	18	13	16	13	1.141	1.143	1.124	0.893	0.885	0.853	0.772	6.59871e-05
M0ZJN5	Serine-threonine protein kinase, plant-type OS=Solanum tuberosum OX=4113 GN=102584356 PE=4 SV=1	102584356	1	1	1	1	1.119	1.333	1.228	0.841	0.899	0.656	0.651	0.0158917
M1BJ11	TPR_REGION domain-containing protein OS=Solanum tuberosum OX=4113 GN=102599372 PE=4 SV=1	102599372	8	1	1	1	1.024	1.2	0.923	0.946	0.958	0.97	0.913	0.329997
M1AGU2	Peptidylprolyl isomerase OS=Solanum tuberosum OX=4113 PE=4 SV=1	--	44	5	15	5	0.979	0.971	0.966	1.021	1.01	1.014	1.044	0.000991173
M0ZTH3	Serine/threonine-protein phosphatase OS=Solanum tuberosum OX=4113 GN=102580672 PE=3 SV=1	102580672	14	11	18	4	1.029	0.936	0.948	1.02	1.034	0.998	1.048	0.205978
M0ZMP4	Str_synth domain-containing protein OS=Solanum tuberosum OX=4113 GN=102588958 PE=3 SV=1	102588958	22	6	13	6	0.958	0.924	0.926	1.04	1.03	1.089	1.125	0.00481027
M1B6Y9	BZIP transcription factor bZIP16 OS=Solanum tuberosum OX=4113 PE=4 SV=1	--	4	2	2	2	1.04	1.092	1.083	0.956	0.896	0.96	0.875	0.00759506
M1ACZ0	Protein transport Sec1a OS=Solanum tuberosum OX=4113 PE=3 SV=1	--	3	1	2	1	1.198	0.969	1.002	0.99	0.876	0.982	0.899	0.247349
M1C8D8	Pectin acetylesterase OS=Solanum tuberosum OX=4113 PE=3 SV=1	--	37	11	27	11	0.965	0.968	0.96	1.018	1.036	1.05	1.073	0.00162738
M0ZL20	Outer envelope membrane protein OS=Solanum tuberosum OX=4113 GN=102601376 PE=4 SV=1	102601376	17	1	1	1	0.896	0.902	0.964	1.046	1.107	1.073	1.168	0.00549546
M1D0R2	Glycosyl hydrolase family 3 protein OS=Solanum tuberosum OX=4113 GN=102588393 PE=3 SV=1	102588393	4	3	3	3	0.912	0.899	0.972	1.097	0.954	1.054	1.116	0.0867537
M1CET8	UvrB/uvrC motif family protein OS=Solanum tuberosum OX=4113 GN=102593542 PE=4 SV=1	102593542	2	1	1	1
M1A4Q5	Dipeptide epimerase OS=Solanum tuberosum OX=4113 GN=102583148 PE=3 SV=1	102583148	8	2	2	2	1.276	1.026	1.068	0.972	0.869	0.826	0.791	0.0483378
M1CWT7	Auxin repressed/dormancy associated protein OS=Solanum tuberosum OX=4113 GN=102581405 PE=3 SV=1	102581405	23	2	4	2	0.876	0.847	0.881	1.078	1.141	1.147	1.293	0.000390892
M1D4V6	Stress-associated protein 3 OS=Solanum tuberosum OX=4113 GN=102596059 PE=4 SV=1	102596059	11	2	2	2	0.943	0.738	0.782	1.073	1.117	1.298	1.416	0.0203611
M1C0Q1	Peptidyl-prolyl cis-trans isomerase OS=Solanum tuberosum OX=4113 PE=4 SV=1	--	6	2	2	2	0.961	0.959	1.054	1.054	1.006	0.973	1.02	0.632252
M1BWY3	Putative ovule protein(predicted) OS=Solanum tuberosum OX=4113 GN=102599751 PE=4 SV=1	102599751	6	1	1	1	0.9	1.034	0.936	1.253	0.827	1.051	1.091	0.589987
M1B1X0	Polygalacturonase OS=Solanum tuberosum OX=4113 GN=102586312 PE=3 SV=1	102586312	5	1	1	1
M1C2C9	EMB2421 OS=Solanum tuberosum OX=4113 GN=102592606 PE=4 SV=1	102592606	4	1	1	1
M1AWY8	Putative ovule protein(predicted) OS=Solanum tuberosum OX=4113 GN=102598027 PE=4 SV=1	102598027	14	1	1	1	0.9	0.94	0.814	1.094	1.203	1.026	1.252	0.0233794
M1BFI9	Patatin OS=Solanum tuberosum OX=4113 PE=3 SV=1	--	10	3	10	1	1.227	1.156	1.28	0.772	0.809	0.821	0.656	0.000269564
M0ZVR6	Inositol or phosphatidylinositol kinase OS=Solanum tuberosum OX=4113 PE=4 SV=1	--	13	1	1	1
M1CVX7	Desacetoxyvindoline 4-hydroxylase OS=Solanum tuberosum OX=4113 GN=102579886 PE=3 SV=1	102579886	12	4	7	4	1.006	1.031	1.084	0.928	0.966	1.002	0.928	0.0745198
M1AE78	Arsenical pump-driving atpase OS=Solanum tuberosum OX=4113 GN=102593399 PE=4 SV=1	102593399	6	1	1	1	0.903	0.964	0.886	1.017	1.134	1.081	1.174	0.0168791
M1ANJ3	Glutathione gamma-glutamylcysteinyltransferase OS=Solanum tuberosum OX=4113 GN=102600824 PE=4 SV=1	102600824	4	1	1	1	0.974	1.015	1.123	1.049	0.924	0.936	0.935	0.313538
M0ZJM0	SLH domain-containing protein(predicted) OS=Solanum tuberosum OX=4113 GN=102580691 PE=4 SV=1	102580691	2	1	1	1	0.958	0.95	0.995	1.007	1.037	1.051	1.066	0.0281052
M1APJ5	Acyl-coenzyme A oxidase OS=Solanum tuberosum OX=4113 PE=3 SV=1	--	1	1	1	1	1.089	1.165	1.055	0.936	0.907	0.884	0.824	0.00456068
M1B8F7	Proteinase inhibitor type-2 CEVI57 OS=Solanum tuberosum OX=4113 PE=3 SV=1	--	5	1	1	1
M1D5U2	Non-specific serine/threonine protein kinase OS=Solanum tuberosum OX=4113 GN=102594472 PE=3 SV=1	102594472	11	4	6	4	1.028	1.05	1.019	0.999	0.938	0.948	0.932	0.0292162
M1B8Q1	CT099 OS=Solanum tuberosum OX=4113 PE=4 SV=1	--	9	3	3	3	0.874	0.908	0.863	1.111	1.066	1.175	1.267	0.00180944
M1CM93	Homoserine dehydrogenase OS=Solanum tuberosum OX=4113 PE=4 SV=1	--	4	2	2	2	0.991	0.901	0.846	1.14	1.006	1.097	1.184	0.0449363
M1AMY6	Stigma expressed protein OS=Solanum tuberosum OX=4113 GN=102594910 PE=3 SV=1	102594910	15	2	9	2	0.851	0.904	0.862	1.118	1.107	1.132	1.283	0.00021476
M0ZIQ1	1-aminocyclopropane-1-carboxylate oxidase OS=Solanum tuberosum OX=4113 GN=102590513 PE=3 SV=1	102590513	4	1	1	1
M1BNR7	ALY protein OS=Solanum tuberosum OX=4113 GN=102603961 PE=4 SV=1	102603961	24	5	11	5	0.993	0.956	1.013	0.998	0.953	1.028	1.006	0.852269
M0ZMF8	Phosphoserine aminotransferase OS=Solanum tuberosum OX=4113 GN=102591400 PE=3 SV=1	102591400	18	6	20	6	0.981	0.987	1.014	0.989	0.995	1.018	1.007	0.643927
M1CKC6	3-oxoacyl-[acyl-carrier-protein] reductase OS=Solanum tuberosum OX=4113 GN=102578766 PE=3 SV=1	102578766	17	3	10	3	0.998	1.036	1.016	1.004	0.946	1.012	0.971	0.28243
M1BAI8	Short-chain dehydrogenase OS=Solanum tuberosum OX=4113 GN=102578900 PE=3 SV=1	102578900	8	2	2	2	1.198	1.336	1.263	0.771	0.772	0.742	0.602	0.00011856
M1CCY9	Acyl CoA synthetase OS=Solanum tuberosum OX=4113 GN=102589531 PE=4 SV=1	102589531	2	1	1	1	0.999	0.972	1.071	1.016	0.979	0.975	0.976	0.503356
M1C0K1	Adenylyltransferase and sulfurtransferase MOCS3 OS=Solanum tuberosum OX=4113 GN=MOCS3 PE=3 SV=1	MOCS3	13	5	8	5	1.149	1.026	0.946	0.973	0.945	0.985	0.93	0.295576
M1C8F8	3-isopropylmalate dehydrogenase small subunit OS=Solanum tuberosum OX=4113 GN=102596097 PE=4 SV=1	102596097	34	6	12	6	1.092	1.132	1.079	0.912	0.883	0.962	0.835	0.00328396
M1ALL9	Microsomal prostaglandin E synthase 2 OS=Solanum tuberosum OX=4113 GN=102605251 PE=3 SV=1	102605251	4	2	3	2	1.018	1.022	1.004	1.043	0.932	0.994	0.975	0.475669
M1A4U8	Tetratricoredoxin OS=Solanum tuberosum OX=4113 PE=4 SV=1	--	9	3	10	3	1.061	0.936	0.968	0.997	1.019	1.022	1.025	0.538972
M1AHN5	Heat shock protein 70 OS=Solanum tuberosum OX=4113 GN=102580808 PE=3 SV=1	102580808	45	22	115	4	1.08	1.048	1.026	0.921	0.962	0.922	0.889	0.00476108
M1C568	Serine/threonine protein phosphatase 2A regulatory subunit OS=Solanum tuberosum OX=4113 GN=102600904 PE=3 SV=1	102600904	5	2	3	1
M1C9T2	Deleted in split hand/splt foot protein 1 OS=Solanum tuberosum OX=4113 GN=102591989 PE=4 SV=1	102591989	11	1	2	1	0.873	0.967	0.912	1.065	1.083	1.086	1.175	0.00583133
M1AY00	Protein phosphatase 2c OS=Solanum tuberosum OX=4113 GN=102579119 PE=4 SV=1	102579119	9	2	3	2	1.04	1.032	0.953	1.021	0.972	0.991	0.986	0.698166
M1C1L0	Pak inhibitor skb15 OS=Solanum tuberosum OX=4113 GN=102580729 PE=4 SV=1	102580729	5	2	2	2	1.014	1.195	0.92	0.978	1.002	0.914	0.925	0.419376
M1ABL9	Vacuolar protein sorting-associated protein VPS4 OS=Solanum tuberosum OX=4113 GN=102603396 PE=3 SV=1	102603396	19	7	9	7	1.096	1.117	1.049	0.912	0.885	0.968	0.848	0.0068049
M1BHJ9	Flavonoid glucoyltransferase UGT73E2 OS=Solanum tuberosum OX=4113 GN=102593972 PE=4 SV=1	102593972	2	1	1	1
M0ZN87	Nt-rab6 protein OS=Solanum tuberosum OX=4113 GN=102585175 PE=4 SV=1	102585175	50	9	19	6	1.085	1.068	1.116	0.935	0.914	0.94	0.853	0.000508777
M0ZIA0	Metal-dependent phosphohydrolase HD domain-containing protein OS=Solanum tuberosum OX=4113 PE=4 SV=1	--	2	1	1	1	0.735	0.609	0.743	1.334	1.22	1.283	1.839	0.000917929
M1CK14	Lysine--tRNA ligase OS=Solanum tuberosum OX=4113 GN=102596211 PE=3 SV=1	102596211	23	13	26	13	0.981	0.998	0.989	1.006	1.004	0.99	1.011	0.204271
M0ZGQ9	Methenyltetrahydrofolate cyclohydrolase OS=Solanum tuberosum OX=4113 GN=102582792 PE=3 SV=1	102582792	7	2	4	2	1.046	1.032	1.077	0.924	1.005	0.936	0.908	0.0287682
M1BL76	Importin beta-1 OS=Solanum tuberosum OX=4113 GN=102595228 PE=4 SV=1	102595228	13	10	15	3	1.065	1.06	1.05	0.95	0.962	0.933	0.896	0.000363316
M0ZUC8	NTGP1 OS=Solanum tuberosum OX=4113 GN=102596849 PE=3 SV=1	102596849	22	4	12	4	1.007	0.993	1.018	0.974	1.002	1.036	0.998	0.912248
M1AB35	Isopentenyl-diphosphate Delta-isomerase OS=Solanum tuberosum OX=4113 GN=102580973 PE=3 SV=1	102580973	28	8	19	1	1.153	1.052	0.911	0.839	0.987	1.068	0.929	0.493973
M1BA21	ALY protein OS=Solanum tuberosum OX=4113 GN=102577655 PE=4 SV=1	102577655	15	3	4	3	1.025	1.046	0.968	1.068	0.944	1.008	0.994	0.877176
M1ALV3	Dolichyl-diphosphooligosaccharide--protein glycosyltransferase subunit 1 OS=Solanum tuberosum OX=4113 GN=102578938 PE=3 SV=1	102578938	14	8	14	7	0.995	0.959	0.982	1.028	1.033	0.999	1.042	0.0510319
M1BC44	Beta-hexosaminidase OS=Solanum tuberosum OX=4113 GN=102599076 PE=3 SV=1	102599076	12	6	7	6	0.956	0.935	0.987	1.049	1.035	1.013	1.076	0.0171471
M1BS76	RPM1 interacting protein 4 transcript 2 OS=Solanum tuberosum OX=4113 PE=4 SV=1	--	17	2	3	2
M1B3A1	Dual specificity protein phosphatase OS=Solanum tuberosum OX=4113 GN=102582090 PE=4 SV=1	102582090	5	1	2	1	0.983	1.091	1.031	0.847	1.025	1.039	0.938	0.402349
M1CV01	F17H15.1/F17H15.1 OS=Solanum tuberosum OX=4113 GN=102595397 PE=4 SV=1	102595397	10	6	9	4	1.004	1.019	1.003	0.964	0.986	0.984	0.97	0.0249897
M1BWD3	UDP-glucose 4-epimerase OS=Solanum tuberosum OX=4113 GN=102581884 PE=4 SV=1	102581884	8	3	4	3	1.006	1.026	1.072	0.97	0.958	0.986	0.939	0.0376631
M1A1S2	Glutathione peroxidase OS=Solanum tuberosum OX=4113 GN=102600306 PE=3 SV=1	102600306	7	1	2	1	0.896	0.955	0.926	1.084	1.023	1.105	1.157	0.00798757
M0ZU92	ATP binding protein OS=Solanum tuberosum OX=4113 GN=102587049 PE=4 SV=1	102587049	2	2	2	2	1.021	1.192	1.074	0.883	0.976	0.89	0.836	0.0333585
M1AE00	Succinate dehydrogenase subunit 5, mitochondrial(predicted) OS=Solanum tuberosum OX=4113 GN=102604541 PE=4 SV=1	102604541	42	8	17	7	0.956	0.926	0.936	1.054	1.051	1.064	1.125	0.000309491
M0ZLV0	Protein CREG1 OS=Solanum tuberosum OX=4113 GN=102606236 PE=4 SV=1	102606236	19	3	8	3	0.995	0.878	0.95	1.076	1.083	1.032	1.13	0.0352444
M1C1B7	Sphingosine kinase OS=Solanum tuberosum OX=4113 GN=102590865 PE=4 SV=1	102590865	8	3	3	3	0.938	1.078	1.004	1.01	1.026	0.956	0.991	0.866474
M1B0L7	Osmotin OS=Solanum tuberosum OX=4113 PE=4 SV=1	--	12	1	1	1
M1D7K9	Chitinase OS=Solanum tuberosum OX=4113 PE=4 SV=1	--	5	2	2	2	0.989	0.914	0.839	1.029	1.095	1.114	1.181	0.0344119
M1BCN2	Alanine-2-oxoglutarate aminotransferase 1 OS=Solanum tuberosum OX=4113 PE=4 SV=1	--	44	3	12	2	1.033	0.997	0.985	0.992	0.984	1.001	0.987	0.454445
M1CWF2	PMP OS=Solanum tuberosum OX=4113 GN=102587863 PE=4 SV=1	102587863	8	3	4	3	1.031	1.031	1.015	0.979	0.902	0.941	0.917	0.0228836
M1C0X4	E3 ubiquitin-protein ligase UPL1 OS=Solanum tuberosum OX=4113 PE=4 SV=1	--	5	2	3	2	1.106	0.992	1.04	0.952	0.932	0.995	0.917	0.0814483
M1BYS1	Furin OS=Solanum tuberosum OX=4113 GN=102601370 PE=3 SV=1	102601370	11	3	6	3	0.78	0.871	0.797	1.189	1.218	1.152	1.454	0.000556971
M1C7B2	EMB2394 (EMBRYO DEFECTIVE 2394) OS=Solanum tuberosum OX=4113 PE=3 SV=1	--	4	1	1	1	1.11	0.939	1.042	0.979	1.062	0.882	0.946	0.480515
M0ZWA5	ST225 OS=Solanum tuberosum OX=4113 GN=102595392 PE=4 SV=1	102595392	20	2	5	2	0.88	0.945	1.059	1.035	1.037	1.044	1.08	0.211149
M1CIU3	Putative WPP domain-interacting tail-anchored protein 1-like(predicted) OS=Solanum tuberosum OX=4113 GN=102597196 PE=4 SV=1	102597196	2	1	1	1
M1B325	ATP synthase subunit alpha, mitochondrial OS=Solanum tuberosum OX=4113 PE=4 SV=1	--	33	2	9	1
M1C4J1	Ubiquitin OS=Solanum tuberosum OX=4113 PE=4 SV=1	--	31	5	10	3	0.919	0.94	0.999	1.045	1.035	1.058	1.098	0.0216576
M0ZIN8	Protein translocase OS=Solanum tuberosum OX=4113 GN=102597734 PE=4 SV=1	102597734	17	3	6	3	0.984	1.017	0.963	1.033	0.955	1.076	1.034	0.449072
M1C888	Thioredoxin Y1, chloroplastic OS=Solanum tuberosum OX=4113 GN=102584454 PE=4 SV=1	102584454	8	1	1	1	0.775	0.869	0.994	1.281	0.912	1.149	1.267	0.133186
M1A348	Nucleic acid binding protein OS=Solanum tuberosum OX=4113 GN=102593128 PE=4 SV=1	102593128	4	2	2	2	0.955	0.93	0.984	1.061	1.017	1.049	1.09	0.0139473
M1BXI3	L24 ribosomal protein OS=Solanum tuberosum OX=4113 PE=3 SV=1	--	27	4	17	1	1.024	0.982	0.974	1.043	0.964	1.017	1.015	0.634105
M1A6M9	Putative trafficking protein particle complex subunit 2-like(predicted) OS=Solanum tuberosum OX=4113 PE=4 SV=1	--	20	2	4	2	1.063	0.793	1.194	0.96	0.999	1	0.97	0.901791
M1APS0	ZCW7 protein OS=Solanum tuberosum OX=4113 GN=102589474 PE=4 SV=1	102589474	5	2	2	2	1.106	1.002	1.015	0.936	0.984	0.973	0.926	0.0930558
M1C6S2	Putative zinc finger CCCH domain-containing protein 14-like(predicted) OS=Solanum tuberosum OX=4113 GN=102596234 PE=4 SV=1	102596234	10	3	3	1
M1ATE7	60S ribosomal protein L21 OS=Solanum tuberosum OX=4113 GN=102598242 PE=3 SV=1	102598242	10	2	7	1	1.002	1.007	1.013	1.03	0.976	0.983	0.989	0.548059
M1AYL0	U4/U6 small nuclear ribonucleoprotein Prp4 OS=Solanum tuberosum OX=4113 GN=102598086 PE=4 SV=1	102598086	14	6	6	6	0.981	1.01	0.988	1.042	1.016	0.987	1.022	0.292489
M1C721	Thiamine-phosphate pyrophosphorylase OS=Solanum tuberosum OX=4113 GN=102601050 PE=3 SV=1	102601050	15	4	4	4	0.966	0.954	1.017	1.086	1.027	0.972	1.05	0.265569
M1A8S6	Serine/threonine-protein phosphatase OS=Solanum tuberosum OX=4113 GN=102590757 PE=3 SV=1	102590757	22	5	6	1
M0ZGN8	PAP-associated domain-containing protein OS=Solanum tuberosum OX=4113 PE=4 SV=1	--	5	3	3	3	1.019	1.013	1.068	0.934	1.012	0.97	0.941	0.0979381
M1CX22	Farnesyl pyrophosphate synthase OS=Solanum tuberosum OX=4113 GN=102599350 PE=3 SV=1	102599350	35	13	29	9	1.06	1.031	0.991	0.962	0.944	0.975	0.935	0.0362303
M0ZHK3	Splicing factor U2af large subunit B OS=Solanum tuberosum OX=4113 GN=102584094 PE=3 SV=1	102584094	3	2	2	1	0.991	0.975	1.063	0.936	0.89	1.152	0.983	0.799252
M1AB90	3beta-hydroxysteroid-dehydrogenase/decarboxylase isoform 2 OS=Solanum tuberosum OX=4113 GN=102598251 PE=4 SV=1	102598251	6	3	4	3	1.016	1.075	0.961	1.045	0.968	0.948	0.97	0.530212
M1D4K6	Ribosomal protein L19 OS=Solanum tuberosum OX=4113 GN=102578588 PE=3 SV=1	102578588	15	3	8	3	0.986	1.006	1.086	1	0.987	0.959	0.957	0.248197
M1BE38	NSFL1 cofactor p47 OS=Solanum tuberosum OX=4113 GN=102583198 PE=4 SV=1	102583198	16	3	6	3	0.954	0.939	1.008	1.064	0.987	1.047	1.068	0.104391
M1BSN6	Mitochondrial phosphate carrier protein OS=Solanum tuberosum OX=4113 GN=102587640 PE=3 SV=1	102587640	32	10	26	10	1.035	0.978	1.007	0.988	1.011	1.032	1.004	0.864825
M1C099	Coated vesicle membrane protein OS=Solanum tuberosum OX=4113 PE=3 SV=1	--	13	3	6	2	0.919	1.014	1.102	0.993	0.966	1.02	0.982	0.783139
M1B1K9	Coated vesicle membrane protein OS=Solanum tuberosum OX=4113 GN=102593710 PE=3 SV=1	102593710	6	1	1	1	0.981	1.076	1.036	0.962	0.933	1.029	0.945	0.226647
M1CDY2	Protein pelota homolog OS=Solanum tuberosum OX=4113 GN=102593007 PE=3 SV=1	102593007	5	2	2	2	1.021	0.851	1.071	0.993	1.03	1.034	1.039	0.581605
M1D2K4	Zinc ion binding protein OS=Solanum tuberosum OX=4113 GN=102604724 PE=4 SV=1	102604724	12	7	8	7	0.958	0.98	0.981	0.986	0.969	1.094	1.045	0.336584
M1BM89	transmembrane protein 33 homolog(predicted) OS=Solanum tuberosum OX=4113 GN=102582855 PE=3 SV=1	102582855	4	1	2	1
M1AKN6	Phospholipase D OS=Solanum tuberosum OX=4113 GN=102588687 PE=3 SV=1	102588687	10	7	11	7	1.082	1.111	1.085	0.913	0.913	0.996	0.861	0.00756153
M1AYA4	GTP-binding 2 OS=Solanum tuberosum OX=4113 GN=102586319 PE=4 SV=1	102586319	28	5	17	2	0.957	0.948	0.978	1.055	1.032	1.022	1.078	0.00459168
M1AQ70	Calcium-dependent protein kinase 8 OS=Solanum tuberosum OX=4113 GN=102594770 PE=4 SV=1	102594770	1	1	1	1	1.054	1.04	1.067	0.92	0.997	0.943	0.905	0.0156049
M1AI36	RNA helicase OS=Solanum tuberosum OX=4113 GN=102594667 PE=4 SV=1	102594667	10	6	8	6	1.039	1.062	1.076	0.916	0.977	0.919	0.885	0.00630544
M1ALW9	CP12 domain-containing protein OS=Solanum tuberosum OX=4113 GN=102589731 PE=4 SV=1	102589731	18	1	1	1
M0ZRH9	Small GTPase Rab2 OS=Solanum tuberosum OX=4113 GN=102587231 PE=4 SV=1	102587231	50	8	11	3	1.027	1.003	1.033	0.988	0.969	0.998	0.965	0.0453491
M1AAM1	UDP-apiose/xylose synthase OS=Solanum tuberosum OX=4113 GN=102597534 PE=4 SV=1	102597534	19	6	11	2	1.034	1.054	1.058	0.98	0.964	0.932	0.914	0.00539121
M0ZHY6	Carboxypeptidase OS=Solanum tuberosum OX=4113 GN=102606313 PE=3 SV=1	102606313	7	2	2	2	0.997	0.816	1.084	0.888	1.008	1.199	1.068	0.617648
M1BGU1	ATP-dependent 6-phosphofructokinase OS=Solanum tuberosum OX=4113 GN=PFK PE=3 SV=1	PFK	6	3	5	3	1.036	1.092	1.022	0.976	0.957	0.94	0.912	0.016115
M1BNL3	Phd/F-box containing protein OS=Solanum tuberosum OX=4113 GN=102583083 PE=3 SV=1	102583083	3	1	2	1	0.999	1.016	1.028	0.976	1.036	0.957	0.976	0.376135
M1D0N8	ATP-dependent Clp protease proteolytic subunit OS=Solanum tuberosum OX=4113 GN=102600187 PE=3 SV=1	102600187	12	3	5	3	1.014	0.99	0.952	0.991	0.976	0.985	0.999	0.958929
M0ZRG6	Rubisco subunit binding-protein beta subunit, rubb OS=Solanum tuberosum OX=4113 GN=102577751 PE=3 SV=1	102577751	29	11	22	9	1.014	1.023	0.972	0.986	1.006	0.981	0.988	0.536678
M1BU82	E1 ubiquitin-activating enzyme OS=Solanum tuberosum OX=4113 GN=102604026 PE=3 SV=1	102604026	15	13	34	10	1.008	0.998	1.031	0.988	0.974	0.965	0.964	0.0355458
M1CP86	ATP:AMP phosphotransferase OS=Solanum tuberosum OX=4113 GN=102577591 PE=3 SV=1	102577591	3	1	1	1	1.042	0.964	0.952	1.002	1.059	0.982	1.029	0.472905
M1C263	Proteasome subunit beta OS=Solanum tuberosum OX=4113 GN=102595078 PE=3 SV=1	102595078	36	6	21	3	0.871	0.96	0.932	1.026	1.073	1.067	1.146	0.0129829
M1BAF6	Putative C-terminal LisH motif-like(predicted) OS=Solanum tuberosum OX=4113 GN=102581578 PE=4 SV=1	102581578	7	4	5	4	0.991	0.963	0.987	1.003	1.026	1.033	1.041	0.0331651
M1CVF9	Putative UPF0047 protein C4A8.02c-like(predicted) OS=Solanum tuberosum OX=4113 PE=3 SV=1	--	18	2	2	2	0.918	1.006	0.953	1.024	1.092	1.005	1.085	0.089876
M1D248	Putative nucleic acid-binding, OB-fold-like(predicted) OS=Solanum tuberosum OX=4113 GN=102603706 PE=4 SV=1	102603706	9	1	2	1	1.085	1.112	1.077	0.864	0.982	0.912	0.842	0.0107681
M1AYC9	Ran GTPase binding protein OS=Solanum tuberosum OX=4113 GN=102578177 PE=4 SV=1	102578177	16	4	8	4	1.04	1.017	0.999	1.011	1.047	0.971	0.991	0.727949
M1CI48	S-adenosylmethionine-dependent methyltransferase OS=Solanum tuberosum OX=4113 GN=102580466 PE=4 SV=1	102580466	2	2	2	2	1.075	1.065	1.062	0.926	0.984	0.914	0.882	0.00541358
M1CP74	Zinc finger protein OS=Solanum tuberosum OX=4113 GN=102578769 PE=4 SV=1	102578769	17	5	7	5	0.936	0.925	1.014	1.044	1.08	0.99	1.083	0.105377
M1AJ53	Gibberellin-regulated protein 1 OS=Solanum tuberosum OX=4113 GN=102586393 PE=3 SV=1	102586393	23	2	9	2	1.13	1.1	1.132	0.878	0.9	0.9	0.797	5.22197e-05
[truncated: 2,102 more rows]

## Sheet: Table S4
Table S4. Primers used in the present study
Primer name	Sequence (5’-3’)	Usage
StActin-F	CCTGTTCTACTCACCGAAGCACCTC	For quantitative qRT-PCR
StActin-R	AGCATATCCCTCATAGATTGGGACA
StSAUR31-Q-F	GGGTTGTCTTCCAGTATTGGTA
StSAUR31-Q-R	GTGGCATGAGTTTCTTTGTCAA
StSAUR36-Q-F	ACTTCACCGGAGAAGAAAAGGA
StSAUR36-Q-R	TACTTGTGCCTCCACCTCAG
StSAUR44-Q-F	ATGGCTATCCGTATGCCTCG
StSAUR44-Q-R	ACACATCTTCACTGCAGGGT
StSAUR71-1-Q-F	GAATCCCGCTCTTCCTCTCG
StSAUR71-1-Q-R	GCAAGTCATCGGAGAGAGCA
StSAUR71-2-Q-F	TGTCTGCTTGTAGTAAAATCCGA
StSAUR71-2-Q-R	TCAGCCCAGAAATCGAGGTT
StYUCCA6-Q-F	ACAAAGAGGTGTGTATTCGTCA
StYUCCA6-Q-R	CTTTTGCTGTTAAACATGCTGC
StYUCCA8-Q-F	TCTTTCAAGTCTTCACACCACT
StYUCCA8-Q-R	GACTTTGAAAGCAGAACACGAA
StYUCCA10-Q-F	TAACAAGGGAGATGGTGTACAC
StYUCCA10-Q-R	ACCAACATCAATTACTGGGGAT
StuPPO1-Q-F	GACCAGCTTCGTCAAGGACTA
StuPPO1-Q-R	TTGTCAACGTTCAGGAACACA
StuPPO2-Q-F	ATATCGCGACTGTTGATTTCC
StuPPO2-Q-R	GTCGCACCTTCAATGGAGATA
StuPPO3-Q-F	ATGGCGTAACTTCAAACCAAA
StuPPO3-Q-R	CCATCTTCGTGAGTGGGAATA
StODO1-Q-F	GTCAAGTTTTGATGAATGGCCA
StODO1-Q-R	CCAGTGTGCTGCTAAAATCATT
StSAUR31-F	ATTACGCCGAGGTCATGGGTAGTGGAGATCA	For overexpression (into ph7lic-C-HA vector)
StSAUR31-R	TAGGGAAGAGGGGCCTTGTAGCACCAAG
sgRNA-1	GAAATGATAGGCATCCCAAAGGG	For sgRNA of StSAUR31 (into pCAMBIA1301)
sgRNA-2	CCAGTATTGGTAGGTCATGATGG
Cas9-F	GTTCATCAAGCCGATTCTGG	For PCR identification of stsaur31 mutants
Cas9-R	GCTTCCTGCTCAGCCTCCC
BD-StSAUR31-F	ATGGCCATGGAGGCCGAATTCATGGGTAGTGGAGATCACAAACACC	For Y2H assay (into pGADT7 or pGBKT7 vector)
BD-StSAUR31-R	TGCAGGTCGACGGATCCTCAGGCCTTGTAGCACCAAGC
AD-StuPPO1-F	GCCATGGAGGCCAGTGAATTCATGTCTTCTTCTAGTACTACTACTCTTCCA
AD-StuPPO1-R	CAGCTCGAGCTCGATGGATCCTTAACAATCCTCAAGCTTGATCTCC
AD-StuPPO2-F	GCCATGGAGGCCAGTGAATTCATGGCAAGCTTGTGTAATAGTAGTAATACA
AD-StuPPO2-R	CAGCTCGAGCTCGATGGATCCTTAACAATCTGCAAGACTGATCGTC
AD-StuPPO3-F	GCCATGGAGGCCAGTGAATTCATGGCAAGTGTGTGCAAT
AD-StuPPO3-R	CAGCTCGAGCTCGATGGATCCACAATCCAGAAGCTTGAT
cLUC-SAUR-F	TACGCGTCCCGGGGCGGTACCATGGGTAGTGGAGATCACAAACACC	For LCI assay (into nLUC and cLUC)
cLUC-SAUR-R	ACGAAAGCTCTGCAGGTCGACTCAGGCCTTGTAGCACCAAGC
nLUC-PPO1-F	GAGAACACGGGGGACGAGCTCATGTCTTCTTCTAGTACTACTACTCTTCC
nLUC-PPO1-R	CGCGTACGAGATCTGGTCGACACAATCCTCAAGCTTGATCTCCA
StuPPO1-YFPN-F	TGGCGCGCCACTAGTGGATCCATGTCTTCTTCTAGTACTACTACTCTTCCA	For BiFC assay (into YFPN or YFPC vector)
StuPPO1-YFPN-R	AGCGGTACCCTCGAGGTCGACACAATCCTCAAGCTTGATCTCCA
StSAUR31-YFPC-F	GAGAACACGGGGGACTCTAGAATGGGTAGTGGAGATCACAAACACC
StSAUR31-YFPC-R	GACAGTACTATCGATGGATCCGGCCTTGTAGCACCAAGCAT
StSAUR31-GFP-F	ATTTGGAGAGGACAGGGTACCATGGGTAGTGGAGATCACAAACACC	For subcellular localization (into 35S-eGFP or HS-mscarlet3-RFP vector)
StSAUR31-GFP-R	AGTGTCGACTCTAGAGGATCCGGCCTTGTAGCACCAAGCAT
StuPPO1-F	AACACGGGGGACTTTGCAACATGTCTTCTTCTAGTACTACTACTCTTCCATTATGC
StuPPO1-R	TGCTATCCATACAATCCTCAAGCTTGATCTCCACACTTTC
Mscarlet3-F	TGAGGATTGTATGGATAGCACCGAGGCAGTGATC
Mscarlet3-R	TGAAGACAGAGCTAGTTACACTAGGAGCCACCGGAGCC
